# Supplementary material for: Socioeconomic Status and Longitudinal Lung Function of Healthy Mexican Children
Source: PLoS One. 2015 Sep 17;10(9):e0136935. doi: 10.1371/journal.pone.0136935 (PMC4574937; doi:10.1371/journal.pone.0136935)
Supplement: S1 Dataset — (XLS) [file pone.0136935.s010.xls]

## Sheet: Dataset
folio	fase	ingredol02	ingdolter02	lningredol02	sexo	tallacm	tallasen	segmento	pesokg	bmi	pfumcasa	mfumcasa	fvc	fev1	fev1fvc	fvclog	fev1log	ozono	pefr	bmiz	tallaz	pesoz	agey	agey2	fvcml	fev1ml	fevmlln	fvcmlln	fev1zlong	fvczlong	aescolmax	terescomax
1002	2				0	123			23	15.2026	1		1.75	1.58	0.902832	0.559616	0.457425	70.4229	3.48	-0.615643	-1.74387	-1.49784	9.13333	83.4178	1750	1580	7.36518	7.46737	0.0709056	0.0143262
1002	3				0	127	66	51.9685	26	16.12	1		1.82	1.7	0.93396	0.598836	0.530628	78.3729	4.66	-0.25942	-1.48868	-1.12383	9.65833	93.2834	1820	1700	7.43838	7.50659	0.0632835	-0.0519681
1003	2				0	126			23	14.4873	1	1	1.81	1.68	0.928101	0.593327	0.518794	70.4444	4.34	-1.44516	-2.20485	-2.54212	10.5083	110.425	1810	1680	7.42655	7.50108	0.0146846	-0.0819952
1005	1	92.9002	1	4.53153	0	127			26	16.12			1.7	1.52	0.894043	0.530628	0.41871	82.9604	3.49	-0.111726	-1.06731	-0.71062	9.10833	82.9617	1700	1520	7.32647	7.43838	-0.082176	-0.136782	12	2
1005	2	92.9002	1	4.53153	0	129			28	16.8259	0		1.77	1.62	0.915161	0.570979	0.482426	70.8639	4.07	0.131687	-0.986785	-0.507902	9.4	88.36	1770	1620	7.39018	7.47873	-0.0697779	-0.161045	12	2
1005	3	77.0153	1	4.344	0	135			31	17.0096	0		2.1	1.85	0.880859	0.741937	0.615186	78.3729	4.07	0.0838789	-0.417376	-0.282895	9.91667	98.3403	2100	1850	7.52294	7.64969	-0.0271183	-0.0256538	12	2
1005	4	77.0153	1	4.344	0	140	71	50.7143	34	17.3469	0		2.25	2.11	0.937744	0.81093	0.746688	70.0424	5.43	0.0549166	-0.21931	-0.227422	10.5833	112.007	2250	2110	7.65444	7.71869	0.0493649	-0.0658064	12	2
1005	5	66.4335	1	4.1962	0	143			35	17.1157	1		2.56	2.4	0.9375	0.940007	0.875469	82.9035	6.03	-0.145032	-0.173196	-0.335831	11	121	2560	2400	7.78322	7.84776	0.209344	0.113889	12	2
1005	6	66.4335	1	4.1962	0	146			39	18.2961	0		2.78	2.62	0.942383	1.02245	0.963174	73.8028	6.42	0.188669	-0.248109	-0.078131	11.5167	132.634	2780	2620	7.87093	7.93021	0.262108	0.152866	12	2
1005	7	56.9826	1	4.04275	0	150			39	17.3333	1		2.73	2.6	0.952271	1.0043	0.955511	69.05	6.68	-0.284225	-0.120903	-0.310041	11.9667	143.201	2730	2600	7.86327	7.91206	0.0754508	-0.0555346	12	2
1006	7	227.994	1	5.42932	0	152			56	24.2382			2.92	2.57	0.880127	1.07158	0.943906	69.0118	6.91	1.46904	-0.0873124	1.21864	12.2	148.84	2920	2570	7.85166	7.97934	-0.205617	-0.206757	6	1
1007	1				0	136			28	15.1384			2.17	2.1	0.967651	0.774727	0.741937	82.9604	4.88	-0.515597	0.881404	0.123387	8.54167	72.9601	2170	2100	7.64969	7.68248	0.337147	0.173946
1008	4	77.0153	1	4.344	0	146	79	54.1096	33	15.4813			3.07	2.55	0.830566	1.12168	0.936093	69.9729	5.14	-0.772628	0.847084	-0.223864	10.3333	106.778	3070	2550	7.84385	8.02943	0.344849	0.622053	12	2
1009	1				0	134			35	19.4921			2.07	1.55	0.748779	0.727549	0.438255	82.9243	3.26	1.15706	0.206966	0.957229	8.95833	80.2517	2070	1550	7.34601	7.6353	-0.257913	-0.00306718
1010	7	455.924	2	6.12233	0	157			62	25.1532			3.39	3.17	0.935059	1.22083	1.15373	69.05	6.66	1.56886	0.383264	1.51589	12.4	153.76	3390	3170	8.06149	8.12858	0.0836275	-0.0752789	12	2
1011	1				0	140			38	19.3878			2.43	1.96	0.806519	0.887891	0.672944	82.7201	3.51	0.85938	0.196968	0.620205	10.1	102.01	2430	1960	7.5807	7.79565	-0.0914956	0.104921
1011	2				0	142			39	19.3414	1	1	2.51	1.84	0.733032	0.920283	0.609766	70.4229	3.22	0.789294	0.279181	0.591073	10.3667	107.468	2510	1840	7.51752	7.82804	-0.313655	0.0793532
1012	1	92.9002	1	4.53153	0	126			24	15.1172			1.52	1.39	0.914429	0.41871	0.329304	82.9243	3.91	-0.750354	-1.47747	-1.45525	9.46667	89.6178	1520	1390	7.23706	7.32647	-0.212728	-0.311592	12	2
1012	3	77.0153	1	4.344	0	132	65	49.2424	26	14.922		1	1.64	1.43	0.871948	0.494696	0.357674	78.3729	3.96	-1.08739	-1.12215	-1.53845	10.2667	105.404	1640	1430	7.26543	7.40245	-0.379795	-0.402154	12	2
1012	5	66.4335	1	4.1962	0	137			29	15.451		1	1.69	1.54	0.911133	0.524728	0.431782	82.9035	4.21	-1.06242	-1.30235	-1.62555	11.35	128.822	1690	1540	7.33954	7.43248	-0.488288	-0.57671	12	2
1012	6	66.4335	1	4.1962	0	140			29	14.7959		1	1.92	1.77	0.921875	0.652325	0.570979	74.0472	5.41	-1.61876	-1.37848	-1.9838	11.8583	140.62	1920	1770	7.47873	7.56008	-0.377175	-0.460684	12	2
1012	7	56.9826	1	4.04275	0	143			38	18.5828	0	1	1.96	1.72	0.877441	0.672944	0.542324	69.0118	5.1	0.0961927	-1.46518	-0.681066	12.3167	151.7	1960	1720	7.45008	7.5807	-0.639107	-0.669146	12	2
1013	7	455.924	2	6.12233	0	147			53	24.5268		1	2.81	2.4	0.854004	1.03318	0.875469	69.0118	5.92	1.60553	-0.196064	1.24506	11.6333	135.334	2810	2400	7.78322	7.94094	-0.129037	-0.0603264	12	2
1013	8				0	147			55	25.4524	0	1	3.28	3.07	0.935913	1.18784	1.12168	76.4009		1.56386	-1.28979	0.924908	12.7417	162.35	3280	3070	8.02943	8.0956	0.408223	0.264714
1014	2				1	138			25	13.1275			2.45	2.26	0.922363	0.896088	0.815365	70.4444	6.62	-2.64316	0.39628	-1.14623	9.35	87.4225	2450	2260	7.72312	7.80384	0.207083	0.180762	9	1
1014	3				1	143	76	53.1469	32	15.6487			2.68	2.45	0.914062	0.985817	0.896088	78.0813	7.58	-0.516481	0.757439	0.0913021	9.89167	97.8451	2680	2450	7.80384	7.89357	0.156102	0.152278	9	1
1014	5				1	146			35	16.4196			2.51	2.3	0.91626	0.920283	0.832909	82.9035	7	-0.366139	0.382439	-0.108286	10.9583	120.085	2510	2300	7.74066	7.82804	-0.195287	-0.226919	9	1
1017	1				0	129			25	15.0231			2.01	1.73	0.860596	0.698135	0.548121	82.9604	3.73	-0.72646	-0.736209	-0.952462	9.14167	83.5701	2010	1730	7.45588	7.60589	0.0953731	0.145528	9	1
1017	2				0	130			27	15.9763			2.08	1.77	0.850952	0.732368	0.570979	70.4444	4.13	-0.268309	-0.825366	-0.71954	9.43333	88.9878	2080	1770	7.47873	7.64012	0.0666042	0.139347	9	1
1017	3				0	135			31	17.0096	1		2.26	1.99	0.880493	0.815365	0.688135	79.6604	4.06	0.0838789	-0.417376	-0.282895	9.95	99.0025	2260	1990	7.59589	7.72312	0.112332	0.133747	9	1
1017	4				0	143	78	54.5455	32	15.6487	0		2.5	2.41	0.963989	0.916291	0.879627	70.2271	5.26	-0.745432	0.204861	-0.549185	10.6	112.36	2500	2410	7.78738	7.82405	0.291324	0.139539	9	1
1017	5				0	144			35	16.8789			2.59	2.42	0.934326	0.951658	0.883767	82.4049	4.59	-0.247494	-0.0358112	-0.335831	11.0333	121.734	2590	2420	7.79152	7.85941	0.203131	0.119264	9	1
1018	1				1	129			27	16.225			2.59	2.13	0.822388	0.951658	0.756122	82.9604	4.67	-0.134183	-1.28457	-0.839682	9.69167	93.9284	2590	2130	7.66388	7.85941	0.298337	0.526455	9	1
1018	2				1	131			28	16.3161			2.44	1.95	0.799072	0.891998	0.667829	70.4444	4.75	-0.149559	-1.14344	-0.770422	9.96667	99.3344	2440	1950	7.57558	7.79975	0.0309449	0.285842	9	1
1018	3				1	135			29	15.9122			2.88	2.35	0.815918	1.05779	0.854415	77.9674	5.04	-0.536935	-0.927164	-0.942281	10.5083	110.425	2880	2350	7.76217	7.96555	0.281774	0.575774	9	1
1018	4				1	138	73	52.8986	31	16.2781			2.83	2.35	0.830322	1.04028	0.854415	69.9729	5.42	-0.515987	-0.93828	-0.975321	11.1583	124.508	2830	2350	7.76217	7.94803	0.144285	0.384024	9	1
1019	1	92.9002	1	4.53153	1	124			25	16.2591			2.33	1.55	0.665161	0.845868	0.438255	83.2396	1.73	0.00985801	-1.7381	-1.0255	9.20833	84.7934	2330	1550	7.34601	7.75362	-0.11938	0.431966	9	1
1019	2	92.9002	1	4.53153	1	127			25	15.5			2.35	1.98	0.842529	0.854415	0.683097	70.4444	3.62	-0.525151	-1.48785	-1.26697	9.48333	89.9336	2350	1980	7.59085	7.76217	0.211414	0.35448	9	1
1019	3	77.0153	1	4.344	1	130			26	15.3846			2.48	2.03	0.818481	0.908259	0.708036	77.9674	4.05	-0.733139	-1.35665	-1.33853	10.0167	100.334	2480	2030	7.61579	7.81601	0.150878	0.371307	9	1
1019	4	77.0153	1	4.344	1	134	71	52.9851	29	16.1506			2.6	2.17	0.834595	0.955511	0.774727	69.9729	4.98	-0.444715	-1.18763	-1.05657	10.6667	113.778	2600	2170	7.68248	7.86327	0.130255	0.323574	9	1
1019	5	66.4335	1	4.1962	1	135			29	15.9122			2.57	2.12	0.824829	0.943906	0.751416	82.9035	4.69	-0.705494	-1.3172	-1.34386	11.0917	123.025	2570	2120	7.65917	7.85166	0.0190425	0.232037	9	1
1019	6	66.4335	1	4.1962	1	138			31	16.2781			2.85	2.46	0.863037	1.04732	0.900161	74.0472	5.72	-0.639799	-1.23497	-1.26062	11.6	134.56	2850	2460	7.80792	7.95507	0.217871	0.366849	9	1
1019	7	56.9826	1	4.04275	1	140			33	16.8367			2.82	2.34	0.829712	1.03674	0.850151	69.1903	5.4	-0.485743	-1.33826	-1.21984	12.0667	145.604	2820	2340	7.75791	7.94449	-0.0186311	0.214527	9	1
1020	1				1	128			24	14.6484			2.29	2.05	0.895142	0.828552	0.71784	82.7201	3.85	-1.02599	-0.939682	-1.20758	9.05833	82.0534	2290	2050	7.6256	7.73631	0.292611	0.311112
1021	1				0	132			39	22.3829			1.93	1.68	0.870361	0.65752	0.518794	83.2396	3.14	1.51093	-1.06053	0.68862	10.2083	104.21	1930	1680	7.42655	7.56528	-0.192473	-0.227045
1022	1				0	137			29	15.451			2.09	1.9	0.909058	0.737164	0.641854	83.2396	4.09	-0.489939	0.475789	-0.139963	9.2	84.64	2090	1900	7.54961	7.64492	0.0716405	0.0245885	14	3
1022	2				0	138			25	13.1275	0		2.11	1.95	0.924072	0.746688	0.667829	70.4444	4.21	-2.29447	0.429504	-1.19126	9.46667	89.6178	2110	1950	7.57558	7.65444	0.0919183	0.0315307	14	3
1022	3				0	142			33	16.3658			2.46	2.19	0.890137	0.900161	0.783902	78.3729	6.13	-0.225296	0.55742	-0.00988415	10	100	2460	2190	7.69166	7.80792	0.13183	0.153561	14	3
1022	4				0	148	76	51.3513	37	16.8919			2.53	2.38	0.940674	0.928219	0.8671	70.2271	6.19	-0.156613	0.825595	0.146118	10.65	113.423	2530	2380	7.77486	7.83597	0.0845136	-0.0218092	14	3
1022	5				0	150			39	17.3333			2.6	2.45	0.942261	0.955511	0.896088	82.9035	6.32	-0.0754852	0.702469	0.157582	11.0833	122.84	2600	2450	7.80384	7.86327	0.0293346	-0.0826337	14	3
1023	1	743.305	3	6.61111	1	121			25	17.0753			1.9	1.81	0.952515	0.641854	0.593327	82.9604	4.36	0.451561	-2.12072	-0.904955	9.03333	81.6011	1900	1810	7.50108	7.54961	0.205812	0.0688928	16	3
1023	2	743.305	3	6.61111	1	126			26	16.3769		0	1.97	1.63	0.827393	0.678033	0.48858	70.4444	2.69	0.0522708	-1.46785	-0.805941	9.30833	86.6451	1970	1630	7.39634	7.58579	-0.120137	-0.0105292	16	3
1023	3	616.208	3	6.42358	1	131			28	16.3161			2.23	2.01	0.901245	0.802002	0.698135	77.9674	4.8	-0.127821	-1.08538	-0.713091	9.84167	96.8584	2230	2010	7.60589	7.70976	0.090692	0.0766542	16	3
1023	4	616.208	3	6.42358	1	134	71	52.9851	30	16.7075			2.4	2.18	0.908325	0.875469	0.779325	69.9729	5.9	-0.101533	-1.07722	-0.727332	10.5	110.25	2400	2180	7.68708	7.78322	0.132339	0.113238	16	3
1023	5	531.542	2	6.27578	1	135			31	17.0096		1	2.31	2.16	0.935059	0.837247	0.770108	82.9035	5.5	-0.0668397	-1.20531	-0.806139	10.9167	119.174	2310	2160	7.67786	7.745	0.0426194	-0.0498375	16	3
1023	6	531.542	2	6.27578	1	137			33	17.5822			2.68	2.51	0.936523	0.985817	0.920283	73.8028	6.37	0.0578246	-1.25773	-0.766711	11.4333	130.721	2680	2510	7.82804	7.89357	0.280611	0.202298	16	3
1023	7	455.924	2	6.12233	1	141			36	18.1077	0		2.61	2.38	0.911865	0.95935	0.8671	69.0118	6.26	0.165735	-1.00105	-0.544302	11.8917	141.412	2610	2380	7.77486	7.86711	-0.0386681	-0.0640438	16	3
1024	1				1	135			29	15.9122			2.72	2.24	0.823486	1.00063	0.806476	82.9243	3.83	-0.248277	-0.143344	-0.209157	9.45	89.3025	2720	2240	7.71423	7.90839	0.238018	0.484697
1025	1				0	130			32	18.9349			1.75	1.75	1	0.559616	0.559616	82.9604	4.46	1.04327	-0.304742	0.644244	8.76667	76.8544	1750	1750	7.46737	7.46737	0.0466404	-0.207575	11	2
1025	2				0	130			33	19.5266	1	1	1.87	1.69	0.903687	0.625938	0.524728	70.4444	4.47	1.14674	-0.507007	0.632233	9.05833	82.0534	1870	1690	7.43248	7.53369	-0.0202644	-0.0990393	11	2
1025	3				0	134	73	54.4776	35	19.4921	1	1	2.12	1.92	0.90564	0.751416	0.652325	78.0813	4.87	1.00269	-0.317618	0.543629	9.6	92.16	2120	1920	7.56008	7.65917	0.072443	0.00755048	11	2
1026	1				1	124			21	13.6576			1.89	1.55	0.820068	0.636577	0.438255	82.9604	3.61	-2.06826	-1.97849	-2.71632	9.48333	89.9336	1890	1550	7.34601	7.54433	-0.120644	0.00203618	8	1
1026	2				1	126			26	16.3769			2.04	1.64	0.803833	0.71295	0.494696	70.4444	3.77	-0.0737872	-1.82302	-1.16095	9.75833	95.2251	2040	1640	7.40245	7.62071	-0.138721	0.029143	8	1
1026	3				1	130	65	50	27	15.9763			2.1	1.53	0.728516	0.741937	0.425268	78.3729	3.56	-0.429661	-1.52199	-1.24779	10.2917	105.918	2100	1530	7.33302	7.64969	-0.385013	-0.0496501	8	1
1027	1	371.704	2	5.9181	0	128			26	15.8691			1.54	1.53	0.993408	0.431782	0.425268	82.9604	4.07	-0.239918	-0.901175	-0.71062	9.14167	83.5701	1540	1530	7.33302	7.33954	-0.0913398	-0.314597	12	2
1027	2	371.704	2	5.9181	0	128			26	15.8691	1		1.65	1.64	0.993896	0.500775	0.494696	70.4444	4.58	-0.323826	-1.14926	-0.946722	9.41667	88.6736	1650	1640	7.40245	7.40853	-0.0160109	-0.240096	12	2
1027	3	308.147	2	5.73058	0	140			30	15.3061	0		1.91	1.9	0.994751	0.647103	0.641854	77.9674	4.99	-0.764552	0.331765	-0.46129	9.95	99.0025	1910	1900	7.54961	7.55486	-0.0837292	-0.311135	12	2
1027	4	308.147	2	5.73058	0	140	74	53.6232	33	16.8367	0		2.06	2.06	1	0.722706	0.722706	69.9729	5.52	-0.159534	-0.21931	-0.383908	10.6083	112.537	2060	2060	7.63046	7.63046	0.00816301	-0.242141	12	2
1027	5	265.808	2	5.58277	0	141			33	16.5988			1.95	1.88	0.963989	0.667829	0.631272	82.4049	5.92	-0.374438	-0.448706	-0.649941	11.0333	121.734	1950	1880	7.53903	7.57558	-0.239457	-0.418794	12	2
1027	6	265.808	2	5.58277	0	142			37	18.3495	1		2.56	2.56	1	0.940007	0.940007	73.7771	7.5	0.207423	-0.786099	-0.346409	11.55	133.403	2560	2560	7.84776	7.84776	0.330286	0.0645428	12	2
1027	7	455.924	2	6.12233	0	148			41	18.718	1		2.79	2.69	0.964111	1.02604	0.989541	69.4819	7.43	0.21845	-0.471919	-0.0996334	12.0167	144.4	2790	2690	7.8973	7.9338	0.203572	0.0284464	12	2
1028	2	743.305	3	6.61111	1	141			42	21.1257			2.4	2.28	0.949951	0.875469	0.824175	70.4444	5	1.55173	0.723132	1.54182	9.54167	91.0434	2400	2280	7.73193	7.78322	-0.00256526	-0.152804	16	3
1028	3	616.208	3	6.42358	1	145			43	20.4518		1	2.68	2.31	0.861938	0.985817	0.837247	77.8285	4.97	1.28978	0.859515	1.33541	10.0833	101.674	2680	2310	7.745	7.89357	-0.148127	-0.0498423	16	3
1028	4	616.208	3	6.42358	1	149	81	54	48	21.6206	1	1	2.63	2.62	0.996094	0.966984	0.963174	70.0424	5.96	1.4084	0.930288	1.42747	10.7333	115.204	2630	2620	7.87093	7.87474	-0.069554	-0.345209	16	3
1028	5	531.542	2	6.27578	1	149			51	22.9719	1	1	2.85	2.76	0.968384	1.04732	1.01523	81.8868	6.09	1.57863	0.616731	1.45698	11.15	124.323	2850	2760	7.92299	7.95507	-0.00578887	-0.215718	16	3
1028	7	227.994	1	5.42932	1	160			62	24.2188	1	1	3.18	3.13	0.984253	1.15688	1.14103	69.1903	6.55	1.63105	1.3307	1.7731	12.1333	147.218	3180	3130	8.04879	8.06464	-0.329561	-0.611943	16	3
1031	1	1579.41	3	7.3648	0	130			26	15.3846			1.99	1.74	0.874268	0.688135	0.553885	82.9604	3.36	-0.569851	-0.763274	-0.887698	9.35833	87.5784	1990	1740	7.46164	7.59589	0.0438321	0.0605353	12	2
1031	2	1579.41	3	7.3648	0	130			28	16.5681	0		2.02	1.85	0.915771	0.703098	0.615186	70.4444	4.09	-0.024854	-0.947697	-0.623041	9.64167	92.9617	2020	1850	7.52294	7.61085	0.13915	0.0686587	12	2
1031	3	1309.35	3	7.17728	0	136			31	16.7604	0		2.35	2.09	0.889282	0.854415	0.737164	78.3729	4.87	-0.0869459	-0.459954	-0.448421	10.1833	103.7	2350	2090	7.64492	7.76217	0.189537	0.202105	12	2
1031	4	1309.35	3	7.17728	0	140	74	52.8571	34	17.3469			2.52	2.31	0.916626	0.924259	0.837247	70.0424	5.02	-0.00749501	-0.437267	-0.384379	10.8333	117.361	2520	2310	7.745	7.83201	0.205078	0.159394	12	2
1031	5	1129.44	3	7.02948	0	143			36	17.6048	0		2.52	2.28	0.904663	0.924259	0.824175	82.4049	5.29	-0.00819152	-0.409622	-0.340867	11.25	126.562	2520	2280	7.73193	7.83201	0.0342047	0.0137808	12	2
1031	6	1129.44	3	7.02948	0	147			39	18.048	0		3.13	2.89	0.923218	1.14103	1.06126	73.8028	6.77	0.0396262	-0.361203	-0.217707	11.7667	138.454	3130	2890	7.96901	8.04879	0.452565	0.425072	12	2
1031	7	968.768	3	6.87602	0	152			41	17.7458	0		2.92	2.67	0.914307	1.07158	0.982078	69.0118	6.82	-0.197319	-0.163911	-0.230145	12.2333	149.654	2920	2670	7.88983	7.97934	0.0628449	0.0455704	12	2
1031	8	884.788	3	6.78535	0	154			48	20.2395	0	0	3.56	3.23	0.907227	1.26976	1.17248	76.4009	7.7	0.410434	-0.687908	0.0813519	13.3417	178	3560	3230	8.08024	8.17752	0.300844	0.331523	12	2
1031	9	416.401	2	6.03165	0	154			50	21.0828	1	0	3.43	3.13	0.912476	1.23256	1.14103	63.4862	6.93	0.549844	-0.923595	0.108946	13.8333	191.361	3430	3130	8.04879	8.14032	0.114294	0.103895	12	2
1031	10	391.473	2	5.96992	0	155			56	23.309	0	0	3.18	2.84	0.893066	1.15688	1.0438	66.7899	7.07	0.993321	-0.909568	0.548341	14.2833	204.014	3180	2840	7.95156	8.06464	-0.354188	-0.359175	12	2
1032	3	77.0153	1	4.344	0	144			39	18.8079	1		2.3	1.58	0.68689	0.832909	0.457425	78.0813	3.79	0.76828	1.05534	0.933258	9.80833	96.2034	2300	1580	7.36518	7.74066	-0.57875	-0.132817	12	2
1032	5	66.4335	1	4.1962	0	150			42	18.6667			2.57	1.69	0.657471	0.943906	0.524728	82.9035	4.28	0.469775	0.943438	0.64117	10.8833	118.447	2570	1690	7.43248	7.85166	-0.758255	-0.15805	12	2
1032	6	66.4335	1	4.1962	0	154			42	17.7096	1		2.84	2.02	0.711182	1.0438	0.703098	74.0472	5.23	0.0121497	0.996262	0.369943	11.3917	129.77	2840	2020	7.61085	7.95156	-0.602963	-0.0538125	12	2
1032	7	56.9826	1	4.04275	0	160			44	17.1875	0		3.07	2.16	0.703491	1.12168	0.770108	69.0118	5.09	-0.325411	1.32121	0.32782	11.85	140.422	3070	2160	7.67786	8.02943	-0.740952	-0.0965739	12	2
1033	1	371.704	2	5.9181	0	150			37	16.4444			2.2	1.91	0.868164	0.788457	0.647103	82.7201	5.05	-0.338602	1.17791	0.195988	10.5833	112.007	2200	1910	7.55486	7.69621	-0.438752	-0.401985	12	2
1033	2	371.704	2	5.9181	0	150			38	16.8889			2.24	1.9	0.848144	0.806476	0.641854	70.5361	3.97	-0.200454	0.943438	0.176785	10.85	117.722	2240	1900	7.54961	7.71423	-0.508402	-0.42628	12	2
1033	3	308.147	2	5.73058	0	154			42	17.7096			2.29	2.19	0.956299	0.828552	0.783902	78.3729	5.38	0.0121497	0.996262	0.369943	11.3833	129.58	2290	2190	7.69166	7.73631	-0.43363	-0.601754	12	2
1033	4	308.147	2	5.73058	0	159	84	52.8302	46	18.1955			2.58	2.25	0.87207	0.947789	0.81093	69.9826	4.94	0.0347305	1.02813	0.452387	12.0333	144.801	2580	2250	7.71869	7.85554	-0.641171	-0.588686	12	2
1033	5	265.808	2	5.58277	0	166			50	18.1449			2.69	2.26	0.840088	0.989541	0.815365	82.9035	4.83	-0.0823256	1.65589	0.64248	12.4583	155.21	2690	2260	7.72312	7.8973	-1.00242	-0.851329	12	2
1033	6	265.808	2	5.58277	0	166			51	18.5078			3.17	2.89	0.911621	1.15373	1.06126	74.0472	6.55	-0.0635054	1.31186	0.531977	12.9667	168.134	3170	2890	7.96901	8.06149	-0.457843	-0.460456	12	2
1033	7	683.855	3	6.52775	0	166			49	17.782			2.96	2.74	0.925659	1.08519	1.00796	69.1903	6.73	-0.466781	1.05064	0.153482	13.4417	180.678	2960	2740	7.91571	7.99294	-0.649476	-0.697057	12	2
1034	1	371.704	2	5.9181	1	128			26	15.8691			2.07	1.51	0.72937	0.727549	0.41211	82.9604	2.87	-0.19133	-1.00729	-0.688118	9.13333	83.4178	2070	1510	7.31986	7.6353	-0.258702	0.072601	3	1
1034	2	371.704	2	5.9181	1	129			28	16.8259	1		2.04	1.58	0.774414	0.71295	0.457425	70.4444	3.31	0.235504	-1.10233	-0.427978	9.40833	88.5167	2040	1580	7.36518	7.62071	-0.256413	-0.0314849	3	1
1034	3	308.147	2	5.73058	1	133	72	54.1353	28	15.8291	0		2.16	1.77	0.819336	0.770108	0.570979	78.0813	3.72	-0.427342	-0.831879	-0.770422	9.95	99.0025	2160	1770	7.47873	7.67786	-0.200828	-0.0439414	3	1
1034	5	265.808	2	5.58277	1	138			30	15.753	0		2.3	1.85	0.804321	0.832909	0.615186	82.9035	4.11	-0.779199	-0.823173	-1.06716	11.0167	121.367	2300	1850	7.52294	7.74066	-0.345127	-0.132049	3	1
1034	6	265.808	2	5.58277	1	140			31	15.8163	1		2.55	2.01	0.788208	0.936093	0.698135	73.8028	4.56	-0.891616	-0.889988	-1.20318	11.5417	133.21	2550	2010	7.60589	7.84385	-0.291587	0.00937756	3	1
1034	7	56.9826	1	4.04275	1	143			33	16.1377	0		2.44	2.09	0.856445	0.891998	0.737164	69.1903	4.4	-0.851269	-0.856539	-1.16233	12	144	2440	2090	7.64492	7.79975	-0.365096	-0.256852	3	1
1035	1	371.704	2	5.9181	1	132			27	15.4959			2.34	1.97	0.841797	0.850151	0.678033	82.9604	3.82	-0.549217	-0.746609	-0.781541	9.6	92.16	2340	1970	7.58579	7.75791	0.0633357	0.203935	12	2
1035	2	371.704	2	5.9181	1	132			23	13.2002			2.42	2.07	0.855347	0.883767	0.727549	70.5361	5.07	-2.66549	-0.928629	-2.16793	9.88333	97.6803	2420	2070	7.6353	7.79152	0.161471	0.293049	12	2
1035	3	308.147	2	5.73058	1	135			32	17.5583			2.53	2.2	0.869507	0.928219	0.788457	78.0813	5.92	0.308391	-0.871009	-0.285403	10.4167	108.507	2530	2200	7.69621	7.83597	0.108369	0.193239	12	2
1035	4	308.147	2	5.73058	1	138	67	48.5507	30	15.753			2.7	2.28	0.84436	0.993252	0.824175	70.2271	6.11	-0.779199	-0.823173	-1.06716	11.05	122.103	2700	2280	7.73193	7.90101	0.0830617	0.266405	12	2
1035	5	265.808	2	5.58277	1	139			31	16.0447			2.69	2.29	0.851196	0.989541	0.828552	81.8868	6.09	-0.751138	-1.03184	-1.20318	11.4833	131.867	2690	2290	7.73631	7.8973	0.018118	0.178324	12	2
1035	6	265.808	2	5.58277	1	141			33	16.5988			2.86	2.56	0.895019	1.05082	0.940007	74.0472	6.99	-0.587386	-1.13263	-1.16233	12	144	2860	2560	7.84776	7.95858	0.168376	0.223785	12	2
1035	7	227.994	1	5.42932	1	145			36	17.1225			2.91	2.57	0.883057	1.06815	0.943906	69.3896	6.46	-0.464782	-1.0104	-0.988791	12.4833	155.834	2910	2570	7.85166	7.97591	-0.0253551	0.0644039	12	2
1036	1				1	135			29	15.9122			2.41	2.2	0.912842	0.879627	0.788457	82.9604	4.93	-0.206656	-0.00802524	-0.0985471	9.28333	86.1803	2410	2200	7.69621	7.78738	0.198186	0.175896
1037	1	743.305	3	6.61111	0	124			23	14.9584			1.84	1.68	0.912964	0.609766	0.518794	82.9604	3.29	-0.727452	-1.44763	-1.37599	8.9	79.21	1840	1680	7.42655	7.51752	0.152507	0.0865939	12	2
1037	2	743.305	3	6.61111	0	128			24	14.6484			1.84	1.68	0.912964	0.609766	0.518794	70.5361	4.53	-0.99259	-0.964533	-1.27435	9.18333	84.3336	1840	1680	7.42655	7.51752	0.0715836	0.00498081	12	2
1037	3	616.208	3	6.42358	0	130			26	15.3846			1.98	1.82	0.91919	0.683097	0.598836	78.0813	4.69	-0.654326	-1.0081	-1.12383	9.71667	94.4136	1980	1820	7.50659	7.59085	0.123518	0.0505728	12	2
1037	4	616.208	3	6.42358	0	134	69	51.4925	29	16.1506			2.14	2.06	0.962524	0.760806	0.722706	70.0424	5.18	-0.416272	-0.886237	-0.935268	10.3583	107.295	2140	2060	7.63046	7.66856	0.180814	0.0194213	12	2
1037	5	531.542	2	6.27578	0	137			30	15.9838			2.4	2	0.833252	0.875469	0.693147	81.8868	5.1	-0.610603	-0.787342	-1.02166	10.7833	116.28	2400	2000	7.6009	7.78322	0.00354776	0.160207	12	2
1037	6	531.542	2	6.27578	0	140			34	17.3469			2.48	2.42	0.975708	0.908259	0.883767	73.8028	6.31	-0.111577	-0.817462	-0.645059	11.3	127.69	2480	2420	7.79152	7.81601	0.270221	0.0749234	12	2
1037	7	455.924	2	6.12233	0	148			37	16.8919	0		2.54	2.46	0.968384	0.932164	0.900161	69.05	5.88	-0.434673	-0.226775	-0.492165	11.7583	138.258	2540	2460	7.80792	7.83992	0.0157214	-0.159355	12	2
1038	1	371.704	2	5.9181	0	133			35	19.7863			1.83	1.7	0.928955	0.604316	0.530628	83.2396	3.89	1.21313	-0.0208941	0.905943	9.01667	81.3003	1830	1700	7.43838	7.51207	-0.0871685	-0.221598	12	2
1038	2	371.704	2	5.9181	0	134			38	21.1628	1		2.03	1.7	0.837402	0.708036	0.530628	70.5361	3.3	1.46722	-0.0604422	1.11618	9.3	86.49	2030	1700	7.43838	7.61579	-0.170025	-0.11796	12	2
1038	3	308.147	2	5.73058	0	139			43	22.2556	0		2.11	1.97	0.933594	0.746688	0.678033	77.9674	5.03	1.55384	0.249925	1.29437	9.83333	96.6944	2110	1970	7.58579	7.65444	-0.100198	-0.256277	12	2
1038	4	308.147	2	5.73058	0	143	74	51.7483	47	22.984	0		2.17	1.98	0.912354	0.774727	0.683097	70.2271	5.17	1.56675	0.350389	1.33548	10.4667	109.551	2170	1980	7.59085	7.68248	-0.274145	-0.396401	12	2
1038	5	265.808	2	5.58277	0	145			50	23.7812	0		2.34	2.11	0.901611	0.850151	0.746688	81.8868	4.79	1.60456	0.179727	1.32655	10.9	118.81	2340	2110	7.65444	7.75791	-0.277358	-0.373604	12	2
1038	6	265.808	2	5.58277	0	148			50	22.8269	0		2.53	2.34	0.924805	0.928219	0.850151	74.0472	5.15	1.35672	0.103868	1.08724	11.4083	130.15	2530	2340	7.75791	7.83597	-0.187064	-0.31967	12	2
1038	7	455.924	2	6.12233	0	153			50	21.3593	0		2.72	2.65	0.974243	1.00063	0.97456	69.1903	6.36	0.9832	0.366539	0.895749	11.8833	141.214	2720	2650	7.88231	7.90839	-0.0894198	-0.332818	12	2
1039	2	743.305	3	6.61111	0	127			22	13.64	1	1	1.84	1.53	0.831421	0.609766	0.425268	70.8639	3.36	-1.75208	-1.06731	-1.80689	9.09167	82.6584	1840	1530	7.33302	7.51752	-0.0456229	0.0434546	14	3
1039	3	616.208	3	6.42358	0	130			23	13.6095	1	1	1.95	1.84	0.943481	0.667829	0.609766	77.9674	4.45	-1.89	-0.947697	-1.86284	9.61667	92.4803	1950	1840	7.51752	7.57558	0.164592	0.0528754	14	3
1039	4	616.208	3	6.42358	0	137	72	52.5547	24	12.787	0	0	2.03	1.91	0.940796	0.708036	0.647103	69.9826	5.27	-2.82766	-0.377787	-2.06148	10.2667	105.404	2030	1910	7.55486	7.61579	0.00363705	-0.0941426	14	3
1039	5	531.542	2	6.27578	0	137			26	13.8526	1	1	2	1.75	0.875	0.693147	0.559616	82.4049	4.37	-1.96762	-0.717254	-1.83824	10.6917	114.312	2000	1750	7.46737	7.6009	-0.171753	-0.147997	14	3
1039	6	531.542	2	6.27578	0	139			27	13.9744	1	1	2.44	2.38	0.975342	0.891998	0.8671	73.8028	7.22	-2.01533	-0.876638	-1.95895	11.2083	125.627	2440	2380	7.77486	7.79975	0.359619	0.193064	14	3
1039	7	455.924	2	6.12233	0	144			28	13.5031		1	2.32	2.23	0.961182	0.841567	0.802002	69.05	7.01	-2.56383	-0.6812	-2.09068	11.6583	135.917	2320	2230	7.70976	7.74932	0.0323958	-0.0995228	14	3
1041	1	92.9002	1	4.53153	1	129			26	15.6241			1.93	1.84	0.953247	0.65752	0.609766	83.2396	3.79	-0.510081	-1.34314	-1.16095	9.74167	94.9001	1930	1840	7.51752	7.56528	0.0165994	-0.120976	9	1
1041	2	92.9002	1	4.53153	1	131			25	14.5679			1.83	1.76	0.96167	0.604316	0.565314	70.5361	4	-1.34268	-1.20065	-1.62787	10.0167	100.334	1830	1760	7.47307	7.51207	-0.136198	-0.290566	9	1
1041	4	77.0153	1	4.344	1	138	73	52.8986	30	15.753			2.24	2.12	0.946411	0.806476	0.751416	69.9729	4.76	-0.829241	-0.93828	-1.18142	11.2	125.44	2240	2120	7.65917	7.71423	-0.0762643	-0.191817	9	1
1041	5	66.4335	1	4.1962	1	141			32	16.0958			2.26	2.1	0.929199	0.815365	0.741937	81.8868	4.95	-0.746183	-0.810534	-1.06391	11.6167	134.947	2260	2100	7.64969	7.72312	-0.242286	-0.321888	9	1
1041	6	66.4335	1	4.1962	1	144			33	15.9143			2.59	2.47	0.953613	0.951658	0.904218	74.0472	6.34	-1.01583	-0.787838	-1.21984	12.1333	147.218	2590	2470	7.81197	7.85941	-0.0200942	-0.139114	9	1
1041	7	227.994	1	5.42932	1	151			37	16.2274			2.57	2.49	0.96875	0.943906	0.912283	69.1903	6.71	-0.986585	-0.294411	-0.887056	12.6	158.76	2570	2490	7.82004	7.85166	-0.334957	-0.495674	9	1
1042	1	371.704	2	5.9181	1	140			30	15.3061			2.05	1.87	0.912109	0.71784	0.625938	83.2396	2.82	-0.55179	0.925324	0.208472	9.11667	83.1136	2050	1870	7.53369	7.6256	-0.243989	-0.29297	12	2
1042	3	308.147	2	5.73058	1	146			31	14.5431	0		2.14	1.95	0.911133	0.760806	0.667829	77.8021	4.78	-1.34068	1.13859	-0.142392	9.93333	98.6711	2140	1950	7.57558	7.66856	-0.427416	-0.463	12	2
1042	4	308.147	2	5.73058	1	150	76	50.6667	33	14.6667	0		2.22	2.11	0.95044	0.797507	0.746688	70.2271	5.59	-1.42887	1.19851	-0.218632	10.5667	111.654	2220	2110	7.65444	7.70526	-0.46085	-0.576406	12	2
1042	5	265.808	2	5.58277	1	150			35	15.5556	0		2.28	2.03	0.890259	0.824175	0.708036	82.9035	5.17	-0.906237	0.881613	-0.161319	11	121	2280	2030	7.61579	7.73193	-0.602691	-0.586926	12	2
1042	6	265.808	2	5.58277	1	153			39	16.6603	0		2.6	2.34	0.899902	0.955511	0.850151	74.0472	5.52	-0.405498	0.904315	0.0928516	11.5083	132.442	2600	2340	7.75791	7.86327	-0.491032	-0.474909	12	2
1042	7	56.9826	1	4.04275	1	157			39	15.8221	1		2.71	2.3	0.848633	0.996949	0.832909	69.1903	5.97	-1.04742	1.01634	-0.217642	11.9833	143.6	2710	2300	7.74066	7.9047	-0.736874	-0.56137	12	2
1044	2	371.704	2	5.9181	1	133			32	18.0903	1		2.57	1.96	0.762573	0.943906	0.672944	70.8639	5.09	0.49718	-1.22782	-0.339935	10.5333	110.951	2570	1960	7.5807	7.85166	-0.0749046	0.286994	12	2
1044	3	308.147	2	5.73058	1	138			34	17.8534	1		2.57	2.16	0.840454	0.943906	0.770108	77.8285	5.13	0.280059	-0.823173	-0.320975	11.0583	122.287	2570	2160	7.67786	7.85166	-0.0705559	0.0890437	12	2
1044	4	308.147	2	5.73058	1	142	76	53.5211	41	20.3333	1		2.77	2.23	0.805054	1.01885	0.802002	69.9903	5.4	0.930894	-0.733226	0.241458	11.7083	137.085	2770	2230	7.70976	7.9266	-0.228525	0.0386673	12	2
1044	5	265.808	2	5.58277	1	143			40	19.5609	1		2.68	2.27	0.846924	0.985817	0.81978	82.4049	5.4	0.616863	-0.924616	-0.137393	12.1333	147.218	2680	2270	7.72754	7.89357	-0.25303	-0.111363	12	2
1044	6	265.808	2	5.58277	1	145			44	20.9275	1		3.23	2.61	0.807983	1.17248	0.95935	73.6799	6.33	0.876766	-1.1591	-0.00605494	12.65	160.023	3230	2610	7.86711	8.08024	-0.0667924	0.27009	12	2
1044	7	227.994	1	5.42932	1	149			47	21.1702	1		3.22	2.57	0.798096	1.16938	0.943906	69.05	6.12	0.853824	-1.02355	0.0804649	13.1	171.61	3220	2570	7.85166	8.07714	-0.334692	0.0252609	12	2
1045	1	92.9002	1	4.53153	1	123			23	15.2026			1.63	1.44	0.883423	0.48858	0.364643	83.2396	2.81	-0.684826	-2.02742	-1.7942	9.33333	87.1111	1630	1440	7.2724	7.39634	-0.220524	-0.253314	8	1
1045	2	92.9002	1	4.53153	1	124			25	16.2591			2.89	1.97	0.681641	1.06126	0.678033	70.5361	4.79	-0.0942572	-2.03549	-1.3273	9.60833	92.3201	2890	1970	7.58579	7.96901	0.271626	0.961022	8	1
1045	3	77.0153	1	4.344	1	127			26	16.12			2.06	1.81	0.87854	0.722706	0.593327	77.8021	4.11	-0.301835	-1.88194	-1.39766	10.1417	102.853	2060	1810	7.50108	7.63046	0.0063729	0.0254528	8	1
1045	4	77.0153	1	4.344	1	131	68	51.9084	29	16.8988			2.35	2.25	0.957398	0.854415	0.81093	70.0424	5.64	-0.0748565	-1.69137	-1.11384	10.7917	116.46	2350	2250	7.71869	7.76217	0.258944	0.119507	8	1
1045	5	66.4335	1	4.1962	1	132			30	17.2176			2.25	2.18	0.968872	0.81093	0.779325	82.4049	4.81	-0.0373953	-1.81423	-1.18142	11.2083	125.627	2250	2180	7.68708	7.71869	0.154397	-0.0173121	8	1
1045	6	66.4335	1	4.1962	1	133			34	19.221			2.69	2.52	0.936768	0.989541	0.924259	73.8028	5.73	0.587022	-2.07442	-0.814983	11.7333	137.671	2690	2520	7.83201	7.8973	0.399563	0.313718	8	1
1045	7	56.9826	1	4.04275	1	139			37	19.1502	0		2.52	2.32	0.920532	0.924259	0.841567	69.0118	6.03	0.464087	-1.54435	-0.610091	12.1917	148.637	2520	2320	7.74932	7.83201	-0.0430605	-0.104735	8	1
1046	5				1	157			53	21.5019			3.13	2.41	0.769898	1.14103	0.879627	82.9368	4.77	1.41624	2.18033	1.85791	10.5667	111.654	3130	2410	7.78738	8.04879	-0.643911	-0.219197
1046	6				1	161			58	22.3757			3.52	2.78	0.789673	1.25846	1.02245	74.0472	6.28	1.49025	2.31463	1.94764	11.0833	122.84	3520	2780	7.93021	8.16622	-0.561547	-0.132034
1048	1	371.704	2	5.9181	0	137			30	15.9838			1.93	1.88	0.973999	0.65752	0.631272	82.9243	3.61	-0.0772019	0.893318	0.376664	8.69167	75.5451	1930	1880	7.53903	7.56528	0.0820099	-0.107892	12	2
1048	2	371.704	2	5.9181	0	141			32	16.0958			2.1	1.98	0.942749	0.741937	0.683097	70.5361	3.38	-0.0822077	1.29822	0.536708	8.96667	80.4011	2100	1980	7.59085	7.64969	0.0382642	-0.0859861	12	2
1048	4	308.147	2	5.73058	0	150	78	52	40	17.7778			1.99	1.96	0.984863	0.688135	0.672944	69.9826	4.98	0.323499	1.55416	0.801231	10.15	103.023	1990	1960	7.5807	7.59589	-0.369422	-0.606249	12	2
1048	5	265.808	2	5.58277	0	154			42	17.7096			2.5	2.38	0.951904	0.916291	0.8671	82.4049	4.15	0.195873	1.72395	0.779185	10.5667	111.654	2500	2380	7.77486	7.82405	-0.136944	-0.286145	12	2
1048	6	265.808	2	5.58277	0	158			47	18.8271			2.5	2.49	0.995972	0.916291	0.912283	73.8028	6.63	0.463339	1.78146	0.994326	11.0917	123.025	2500	2490	7.82004	7.82405	-0.262471	-0.538516	12	2
1048	7	56.9826	1	4.04275	0	163			48	18.0662			3.05	2.96	0.970459	1.11514	1.08519	69.05	7.22	0.106014	2.04836	0.878016	11.55	133.403	3050	2960	7.99294	8.0229	-0.0368189	-0.2248	12	2
1049	1				0	126			27	17.0068			2.11	1.98	0.938354	0.746688	0.683097	83.2396	4.89	0.333664	-1.10703	-0.369807	8.96667	80.4011	2110	1980	7.59085	7.65444	0.388279	0.279683	16	3
1049	2				0	130			28	16.5681			2.1	1.89	0.899902	0.741937	0.636577	70.8639	4.13	0.0594036	-0.700463	-0.392793	9.24167	85.4084	2100	1890	7.54433	7.64969	0.214354	0.184561	16	3
1049	3				0	132	69	52.2727	32	18.3655			2.16	2.02	0.935181	0.770108	0.703098	77.8021	5.85	0.628775	-0.754175	-0.00604343	9.78333	95.7136	2160	2020	7.61085	7.67786	0.200251	0.0851705	16	3
1052	1	371.704	2	5.9181	0	136			31	16.7604			2.14	1.98	0.925171	0.760806	0.683097	83.2396	4.62	0.103175	0.121672	0.0483917	9.46667	89.6178	2140	1980	7.59085	7.66856	0.119245	0.0327304	12	2
1052	2	371.704	2	5.9181	0	137			35	18.6478		1	2.11	1.97	0.933594	0.746688	0.678033	70.8639	4.65	0.71902	0.0147493	0.439579	9.75	95.0625	2110	1970	7.58579	7.65444	0.0148934	-0.107726	12	2
1052	4	308.147	2	5.73058	0	142	72	50.7042	41	20.3333			2.48	2.26	0.911255	0.908259	0.815365	69.9826	5.93	0.924814	-0.234186	0.4863	10.9167	119.174	2480	2260	7.72312	7.81601	0.0407108	-0.0244224	12	2
1052	5	265.808	2	5.58277	0	143			46	22.495		1	2.56	2.18	0.851562	0.940007	0.779325	82.9035	5.9	1.31068	-0.489783	0.777571	11.35	128.822	2560	2180	7.68708	7.84776	-0.161351	-0.0909706	12	2
1052	6	265.808	2	5.58277	0	145			47	22.3543			2.77	2.39	0.862793	1.01885	0.871293	73.7771	6.38	1.19292	-0.711725	0.628085	11.8667	140.818	2770	2390	7.77905	7.9266	-0.069317	-0.0018147	12	2
1052	7	227.994	1	5.42932	0	147			47	21.7502	0	0	2.81	2.41	0.857544	1.03318	0.879627	69.05	6.7	0.977042	-0.92357	0.397759	12.3167	151.7	2810	2410	7.78738	7.94094	-0.161636	-0.0712719	12	2
1053	1	92.9002	1	4.53153	1	145			38	18.0737			2.44	2.22	0.90979	0.891998	0.797507	82.7201	4.82	0.964878	2.27245	1.67267	8.51667	72.5336	2440	2220	7.70526	7.79975	-0.0766316	-0.105542	6	1
1053	2	92.9002	1	4.53153	1	148			38	17.3484	0		2.58	2.35	0.910767	0.947789	0.854415	70.8639	4.95	0.628509	2.48456	1.53994	8.79167	77.2934	2580	2350	7.76217	7.85554	-0.0811479	-0.0968595	6	1
1053	3	77.0153	1	4.344	1	150			41	18.2222			2.8	2.48	0.88562	1.02962	0.908259	77.8285	6.44	0.823821	2.23159	1.53437	9.33333	87.1111	2800	2480	7.81601	7.93737	-0.0885174	-0.0235146	6	1
1053	4	77.0153	1	4.344	1	155	78	50.3226	47	19.563			2.96	2.65	0.895264	1.08519	0.97456	70.2271	7.23	1.10246	2.45172	1.7484	9.95833	99.1684	2960	2650	7.88231	7.99294	-0.208868	-0.169473	6	1
1053	5	66.4335	1	4.1962	1	157			49	19.8791			2.78	2.52	0.906372	1.02245	0.924259	82.9035	6.86	1.07827	2.31675	1.66216	10.4	108.16	2780	2520	7.83201	7.93021	-0.48762	-0.503205	6	1
1053	6	66.4335	1	4.1962	1	162			54	20.5761			3.48	3.15	0.905151	1.24703	1.1474	73.8028	8.11	1.14809	2.5878	1.77705	10.9083	118.992	3480	3150	8.05516	8.15479	-0.186719	-0.143466	6	1
1053	7	227.994	1	5.42932	1	167			56	20.0796	0		2.87	2.82	0.982544	1.05431	1.03674	69.05	7.59	0.715954	1.98722	1.27251	12.3667	152.934	2870	2820	7.94449	7.96207	-0.955055	-1.18597	6	1
1054	2	371.704	2	5.9181	1	134			29	16.1506			2.31	2.19	0.947998	0.837247	0.783902	71.3785	4.33	-0.0293368	-0.0284671	0.0112473	9.10833	82.9617	2310	2190	7.69166	7.745	0.24673	0.135201	16	3
1054	3	308.147	2	5.73058	1	138	67	48.5507	30	15.753			2.41	2.34	0.970947	0.879627	0.850151	77.8021	4.61	-0.386434	0.193065	-0.116012	9.63333	92.8011	2410	2340	7.75791	7.78738	0.246821	0.0849849	16	3
1054	4	308.147	2	5.73058	1	142			33	16.3658			2.5	2.45	0.979981	0.916291	0.896088	70.2271		-0.211246	0.290426	-0.00450407	10.2667	105.404	2500	2450	7.80384	7.82405	0.141095	-0.0479819	16	3
1054	6	265.808	2	5.58277	1	147			37	17.1225			3.13	3.08	0.984009	1.14103	1.12493	73.8028	6.77	-0.081645	0.33864	0.0286423	11.2083	125.627	3130	3080	8.03269	8.04879	0.527915	0.331414	16	3
1054	7	455.924	2	6.12233	1	151			38	16.6659			2.9	2.86	0.986206	1.06471	1.05082	69.3896	6.22	-0.451358	0.501348	-0.14462	11.6917	136.695	2900	2860	7.95858	7.97247	0.112865	-0.0904601	16	3
1055	1	371.704	2	5.9181	1	132			36	20.6612			2.08	1.66	0.797974	0.732368	0.506818	82.9243	3.57	1.54173	-0.351871	1.12905	9.10833	82.9617	2080	1660	7.41457	7.64012	-0.280979	-0.117406	14	3
1055	2	371.704	2	5.9181	1	135			37	20.3018			2.08	1.63	0.783569	0.732368	0.48858	70.8639	3.48	1.41107	-0.0762837	1.1108	9.38333	88.0469	2080	1630	7.39634	7.64012	-0.432066	-0.241587	14	3
1057	2	92.9002	1	4.53153	0	136			31	16.7604	0		2.31	2.04	0.883057	0.837247	0.71295	71.3785	5.02	0.0821493	0.0565145	-0.00680798	9.55833	91.3617	2310	2040	7.62071	7.745	0.17901	0.202094	9	1
1057	4	77.0153	1	4.344	0	146	77	52.7397	39	18.2961	0		2.55	2.4	0.941162	0.936093	0.875469	69.9826	4.94	0.366166	0.472516	0.348924	10.7333	115.204	2550	2400	7.78322	7.84385	0.139417	0.0202895	9	1
1057	5	66.4335	1	4.1962	0	148			42	19.1746			2.76	2.5	0.905762	1.01523	0.916291	82.4049	5.94	0.552029	0.349885	0.459559	11.1583	124.508	2760	2500	7.82405	7.92299	0.106039	0.0851206	9	1
1057	6	66.4335	1	4.1962	0	151			47	20.6131	0	1	3.25	3	0.922974	1.17866	1.09861	73.6799	7.38	0.839266	0.260016	0.707449	11.6833	136.5	3250	3000	8.00637	8.08641	0.411429	0.360068	9	1
1057	7	227.994	1	5.42932	0	155			50	20.8117			2.98	2.82	0.946289	1.09192	1.03674	69.4819	7.08	0.789319	0.32428	0.748766	12.1583	147.825	2980	2820	7.94449	7.99968	0.0141274	-0.135319	9	1
1058	1	92.9002	1	4.53153	0	135			31	17.0096			1.88	1.65	0.877563	0.631272	0.500775	82.9243	3.73	0.293221	0.230016	0.26881	9.11667	83.1136	1880	1650	7.40853	7.53903	-0.149516	-0.16668	12	2
1058	2	92.9002	1	4.53153	0	136			34	18.3824			1.98	1.83	0.924194	0.683097	0.604316	70.8639	3.25	0.714655	0.121672	0.510417	9.4	88.36	1980	1830	7.51207	7.59085	-0.0536614	-0.162428	12	2
1058	3	77.0153	1	4.344	0	142			37	18.3495			2.18	1.88	0.862305	0.779325	0.631272	77.8021	4.48	0.583437	0.625896	0.597968	9.93333	98.6711	2180	1880	7.53903	7.68708	-0.211677	-0.177712	12	2
1058	4	77.0153	1	4.344	0	147	83	56.4626	42	19.4363			2.34	2.15	0.918701	0.850151	0.765468	69.9826	4.97	0.759576	0.763683	0.779185	10.5667	111.654	2340	2150	7.67322	7.75791	-0.16546	-0.257637	12	2
1058	5	66.4335	1	4.1962	0	148			45	20.5442			2.47	2.18	0.882568	0.904218	0.779325	82.4049	5.09	0.959221	0.511312	0.853392	11	121	2470	2180	7.68708	7.81197	-0.242935	-0.24918	12	2
1058	6	66.4335	1	4.1962	0	150			50	22.2222			3.13	2.84	0.907227	1.14103	1.0438	73.6799	6.78	1.22761	0.290803	1.04831	11.5167	132.634	3130	2840	7.95156	8.04879	0.250278	0.22065	12	2
1058	7	227.994	1	5.42932	0	151			50	21.9289			2.95	2.74	0.928711	1.0818	1.00796	69.0118	6.35	1.09138	0.0144019	0.858459	11.9667	143.201	2950	2740	7.91571	7.98956	0.0644643	-0.0433711	12	2
1060	1	371.704	2	5.9181	0	129			26	15.6241			1.72	1.58	0.918579	0.542324	0.457425	82.9243	3.11	-0.310141	-0.538461	-0.533549	8.86667	78.6178	1720	1580	7.36518	7.45008	-0.0608896	-0.153871	11	2
1060	2	371.704	2	5.9181	0	130			27	15.9763			1.69	1.35	0.798706	0.524728	0.300105	70.8639	3.34	-0.205215	-0.636857	-0.544624	9.15	83.7225	1690	1350	7.20786	7.43248	-0.316535	-0.213195	11	2
1060	3	308.147	2	5.73058	0	134			27	15.0368			1.87	1.7	0.909058	0.625938	0.530628	78.0813	3.19	-0.863246	-0.380892	-0.894498	9.68333	93.7669	1870	1700	7.43838	7.53369	-0.085896	-0.148829	11	2
1060	4	308.147	2	5.73058	0	139	72	51.7986	32	16.5623			2.06	1.93	0.93689	0.722706	0.65752	70.0424	4.98	-0.219015	-0.1531	-0.38652	10.3333	106.778	2060	1930	7.56528	7.63046	-0.0886656	-0.206535	11	2
1060	5	265.808	2	5.58277	0	141			34	17.1018	1	1	2.06	1.87	0.907715	0.722706	0.625938	82.4049	3.99	-0.0877529	-0.223404	-0.332116	10.75	115.562	2060	1870	7.53369	7.63046	-0.258307	-0.322538	11	2
1060	6	265.808	2	5.58277	0	143			36	17.6048			2.41	2.19	0.908691	0.879627	0.783902	73.8028	5.94	-0.00819152	-0.409622	-0.340867	11.2583	126.75	2410	2190	7.69166	7.78738	-0.0554421	-0.0958074	11	2
1060	7	227.994	1	5.42932	0	149			38	17.1164		1	2.38	2.21	0.928467	0.8671	0.792992	69.0118	4.97	-0.313839	-0.00962186	-0.304285	11.7167	137.28	2380	2210	7.70075	7.77486	-0.221482	-0.31027	11	2
1061	1	743.305	3	6.61111	0	138			32	16.8032			2.04	1.88	0.921509	0.71295	0.631272	82.9243	4.29	0.205602	0.698682	0.42867	9.1	82.81	2040	1880	7.53903	7.62071	0.0065372	-0.0813247	12	2
1061	2	743.305	3	6.61111	0	138			32	16.8032	1	1	2.3	2.1	0.912964	0.832909	0.741937	70.8639	4.82	0.142827	0.496077	0.265955	9.38333	88.0469	2300	2100	7.64969	7.74066	0.186119	0.137589	12	2
1061	3	616.208	3	6.42358	0	142			35	17.3577	0		2.35	2.08	0.88501	0.854415	0.732368	78.0813	5.18	0.225534	0.625896	0.335523	9.90833	98.1751	2350	2080	7.64012	7.76217	0.0049729	0.0179594	12	2
1061	4	616.208	3	6.42358	0	147	76	51.7007	37	17.1225	1	1	2.54	2.34	0.921143	0.932164	0.850151	69.9729	5.28	-0.0159809	0.839067	0.24596	10.5583	111.478	2540	2340	7.75791	7.83992	0.0717368	0.0134751	12	2
1061	5	531.542	2	6.27578	0	149			40	18.0172	1	1	2.51	2.32	0.924194	0.920283	0.841567	82.4049	5.43	0.208106	0.647499	0.325257	10.9833	120.634	2510	2320	7.74932	7.82804	-0.0816377	-0.160615	12	2
1061	6	531.542	2	6.27578	0	152			44	19.0443	1	1	3.1	2.88	0.928955	1.1314	1.05779	73.6799	6.7	0.437175	0.560598	0.496264	11.5	132.25	3100	2880	7.96555	8.03916	0.293677	0.230361	12	2
1061	7	455.924	2	6.12233	0	156			43	17.6693	1	1	2.97	2.84	0.956177	1.08856	1.0438	69.0118	6.64	-0.146412	0.69459	0.177117	11.95	142.802	2970	2840	7.95156	7.99632	0.082505	-0.0553474	12	2
1062	2	92.9002	1	4.53153	1	129			29	17.4268			2.08	1.89	0.908569	0.732368	0.636577	71.3785	4.9	0.621739	-0.704457	0.120161	8.90833	79.3584	2080	1890	7.54433	7.64012	0.0747758	0.0293631	8	1
1062	3	77.0153	1	4.344	1	135			34	18.6557			2.37	2.03	0.856445	0.86289	0.708036	77.8285	5.29	0.948575	-0.143344	0.666999	9.44167	89.1451	2370	2030	7.61579	7.77065	-0.0100288	0.0809838	8	1
1062	4	77.0153	1	4.344	1	138	75	54.3478	38	19.9538			2.49	2.19	0.879517	0.912283	0.783902	69.9826	6.04	1.16897	-0.18564	0.807303	10.0833	101.674	2490	2190	7.69166	7.82004	-0.00323667	0.0356034	8	1
1062	5	66.4335	1	4.1962	1	139			36	18.6326	0		2.54	2.25	0.885742	0.932164	0.81093	82.4049	6.16	0.689062	-0.332227	0.299026	10.5083	110.425	2540	2250	7.71869	7.83992	0.00779573	0.0433441	8	1
1062	6	66.4335	1	4.1962	1	140			38	19.3878			2.84	2.51	0.883789	1.0438	0.920283	73.6799	5.93	0.811973	-0.533917	0.266775	11.0333	121.734	2840	2510	7.82804	7.95156	0.181291	0.249429	8	1
1062	7	227.994	1	5.42932	1	144			37	17.8434		0	2.76	2.46	0.891235	1.01523	0.900161	69.0118	6.42	0.146071	-0.328216	-0.180513	11.4833	131.867	2760	2460	7.80792	7.92299	-0.0281685	0.0181293	8	1
1063	1	371.704	2	5.9181	1	132			28	16.0698			2.16	1.69	0.782349	0.770108	0.524728	82.9243	3.44	-0.0545383	-0.281694	-0.146599	8.98333	80.7003	2160	1690	7.43248	7.67786	-0.192146	0.0462793	12	2
1063	3	308.147	2	5.73058	1	137			32	17.0494			2.47	1.86	0.75293	0.904218	0.620577	77.8285	3.87	0.256087	-0.0908388	0.144325	9.79167	95.8767	2470	1860	7.52833	7.81197	-0.252978	0.11403	12	2
1063	4	308.147	2	5.73058	1	141	71	49.3056	34	17.1018			2.57	2.06	0.801514	0.943906	0.722706	69.9826	4.41	0.109259	0.0216937	0.0521263	10.4333	108.854	2570	2060	7.63046	7.85166	-0.225096	0.039025	12	2
1063	5	265.808	2	5.58277	1	143			35	17.1157			2.84	2.11	0.74292	1.0438	0.746688	82.4049	4.12	0.005503	0.015083	-0.0554583	10.8583	117.903	2840	2110	7.65444	7.95156	-0.285401	0.196027	12	2
1063	6	265.808	2	5.58277	1	145			38	18.0737			3.27	2.56	0.782837	1.18479	0.940007	73.6799	5.24	0.281927	-0.0642849	0.0629447	11.3833	129.58	3270	2560	7.84776	8.09255	0.0278434	0.480413	12	2
1063	7	227.994	1	5.42932	1	157			42	17.0392			3.33	2.58	0.774658	1.20297	0.947789	69.0118	5.82	-0.309327	1.16023	0.260233	11.8333	140.028	3330	2580	7.85554	8.11073	-0.493404	0.00804259	12	2
1064	1	92.9002	1	4.53153	1	132			26	14.922			2.02	1.92	0.95044	0.703098	0.652325	82.9243	5.05	-0.91045	-0.619856	-0.924114	9.45	89.3025	2020	1920	7.56008	7.61085	0.0208788	-0.104452	9	1
1064	2	92.9002	1	4.53153	1	133			26	14.6984	1		2.11	1.96	0.928833	0.746688	0.672944	71.3785	4.38	-1.16967	-0.712144	-1.16095	9.74167	94.9001	2110	1960	7.5807	7.65444	0.0348933	-0.0397529	9	1
1064	3	77.0153	1	4.344	1	137			28	14.9182	1		2.21	2.13	0.963745	0.792992	0.756122	77.8021	4.99	-1.13533	-0.4554	-1.00044	10.2583	105.233	2210	2130	7.66388	7.70075	0.0142843	-0.13457	9	1
1064	4	77.0153	1	4.344	1	140	71	50.7143	30	15.3061			2.46	2.38	0.967407	0.900161	0.8671	69.9729	5.6	-1.04988	-0.475821	-1.01023	10.9083	118.992	2460	2380	7.77486	7.80792	0.122508	-0.0301369	9	1
1064	5	66.4335	1	4.1962	1	142			30	14.878			2.26	1.93	0.853882	0.815365	0.65752	82.9368	4.16	-1.49617	-0.485627	-1.29627	11.3417	128.633	2260	1930	7.56528	7.72312	-0.425189	-0.326885	9	1
1064	6	66.4335	1	4.1962	1	144			33	15.9143			2.71	2.4	0.885498	0.996949	0.875469	73.8028	5.81	-0.93513	-0.585287	-1.04811	11.85	140.422	2710	2400	7.78322	7.9047	-0.0897992	-0.0195776	9	1
1064	7	227.994	1	5.42932	1	147			34	15.7342	0		2.72	2.5	0.919067	1.00063	0.916291	69.1903	6.17	-1.18783	-0.523293	-1.15476	12.3083	151.495	2720	2500	7.82405	7.90839	-0.145637	-0.163844	9	1
1065	2	92.9002	1	4.53153	0	130			29	17.1598	0		2.26	1.78	0.787598	0.815365	0.576613	71.3785	4.18	0.271461	-0.825366	-0.310246	9.41667	88.6736	2260	1780	7.48437	7.72312	0.0622548	0.296786	6	1
1065	3	77.0153	1	4.344	0	133	68	51.1278	31	17.525	1		2.44	1.93	0.790894	0.891998	0.65752	77.8285	4.45	0.290473	-0.722772	-0.282895	9.95	99.0025	2440	1930	7.56528	7.79975	0.0965814	0.35505	6	1
1065	5	66.4335	1	4.1962	0	140			35	17.8571	1		2.68	2.07	0.772339	0.985817	0.727549	82.4049	4.56	0.14934	-0.586835	-0.335831	11.0083	121.183	2680	2070	7.6353	7.89357	-0.0428018	0.305521	6	1
1065	6	66.4335	1	4.1962	0	142			39	19.3414	1		2.93	2.42	0.825928	1.075	0.883767	74.0472	5.41	0.527932	-0.786099	-0.078131	11.5333	133.018	2930	2420	7.79152	7.98276	0.172111	0.405009	6	1
1065	7	56.9826	1	4.04275	0	147			39	18.048	0		2.85	2.19	0.76831	1.04732	0.783902	69.1903	5.04	-0.0199932	-0.606655	-0.356011	11.9917	143.8	2850	2190	7.69166	7.95507	-0.244689	0.14612	6	1
1066	1	92.9002	1	4.53153	1	139			33	17.0799			2.66	2.42	0.909668	0.978326	0.883767	82.9243	4.28	0.290715	0.281419	0.362299	9.70833	94.2517	2660	2420	7.79152	7.88608	0.273382	0.272093	9	1
1066	2	92.9002	1	4.53153	1	142			34	16.8617	0		2.79	2.55	0.91394	1.02604	0.936093	71.3785	5.29	0.105251	0.477929	0.312436	10	100	2790	2550	7.84385	7.9338	0.268932	0.266731	9	1
1066	3	77.0153	1	4.344	1	145			37	17.5981	1		2.95	2.69	0.911743	1.0818	0.989541	77.8021	6.4	0.303726	0.544936	0.436007	10.5167	110.6	2950	2690	7.8973	7.98956	0.247302	0.257511	9	1
1066	4	77.0153	1	4.344	1	152	79	51.9737	45	19.4771	1		3.48	3.22	0.925171	1.24703	1.16938	69.9826	7.83	0.800905	1.03019	0.952984	11.1667	124.694	3480	3220	8.07714	8.15479	0.403763	0.394017	9	1
1066	5	66.4335	1	4.1962	1	158			46	18.4265	1		3.65	3.4	0.931396	1.29473	1.22378	81.8868	7.59	0.352707	1.50218	0.823642	11.5917	134.367	3650	3400	8.13153	8.20248	0.283689	0.272896	9	1
1066	6	66.4335	1	4.1962	1	162			49	18.6709	1		4.53	4.35	0.960205	1.51072	1.47018	73.6799	9.54	0.316556	1.58685	0.83314	12.1083	146.612	4530	4350	8.37793	8.41848	0.9643	0.881512	9	1
1066	7	227.994	1	5.42932	1	166			54	19.5965	1		4.25	4.21	0.990479	1.44692	1.43746	69.0118	8.87	0.511139	1.62343	0.999274	12.5667	157.921	4250	4210	8.34522	8.35467	0.508397	0.274729	9	1
1067	1				0	130			31	18.3432			1.77	1.66	0.937744	0.570979	0.506818	82.9243	3.05	0.823064	-0.440637	0.378608	8.95	80.1025	1770	1660	7.41457	7.47873	-0.0358963	-0.176696
1068	1	371.704	2	5.9181	1	130			30	17.7515			2.03	1.66	0.817627	0.708036	0.506818	82.9243	3.97	0.827769	-0.244456	0.52469	8.6	73.96	2030	1660	7.41457	7.61579	-0.156407	-0.0234891	12	2
1068	2	371.704	2	5.9181	1	132			32	18.3655			2.16	1.72	0.796265	0.770108	0.542324	71.3785	4.24	0.988244	-0.137392	0.712141	8.89167	79.0617	2160	1720	7.45008	7.67786	-0.191524	0.00469294	12	2
1068	3	308.147	2	5.73058	1	136			35	18.923			2.57	1.85	0.719727	0.943906	0.615186	77.8021	4.86	1.03125	0.014203	0.808116	9.40833	88.5167	2570	1850	7.52294	7.85166	-0.224989	0.242026	12	2
1068	4	308.147	2	5.73058	1	141	75	53.1915	37	18.6107			2.42	1.98	0.818115	0.883767	0.683097	70.2271	5.31	0.799179	0.328051	0.731395	10.05	101.003	2420	1980	7.59085	7.79152	-0.294244	-0.109261	12	2
1068	5	265.808	2	5.58277	1	143			39	19.0718			2.39	1.85	0.774048	0.871293	0.615186	82.9035	4.95	0.830114	0.254524	0.687735	10.4833	109.9	2390	1850	7.52294	7.77905	-0.542493	-0.263949	12	2
1068	6	265.808	2	5.58277	1	143			41	20.0499			2.68	2.2	0.820801	0.985817	0.788457	74.0472	6.16	0.998098	-0.103971	0.631664	10.9917	120.817	2680	2200	7.69621	7.89357	-0.251844	-0.0417503	12	2
1068	7	683.855	3	6.52775	1	146			44	20.6418			2.71	2.17	0.800659	0.996949	0.774727	69.0118	6.31	1.06164	0.0125272	0.717765	11.4583	131.293	2710	2170	7.68248	7.9047	-0.454976	-0.193816	12	2
1069	1				0	117			23	16.8018			1.69	1.63	0.964477	0.524728	0.48858	82.7201	3.31	0.267469	-2.62135	-1.31498	8.89167	79.0617	1690	1630	7.39634	7.43248	0.224359	0.0553448	12	2
1069	2				0	118			21	15.0819			2.05	1.54	0.751099	0.71784	0.431782	71.3785	3.7	-0.710101	-2.6745	-2.20629	9.16667	84.0278	2050	1540	7.33954	7.6256	0.129792	0.416031	12	2
1069	3				0	120	66	55	27	18.75			1.95	1.75	0.897339	0.667829	0.559616	77.8285	4.17	0.770396	-2.64625	-0.894498	9.7	94.09	1950	1750	7.46737	7.57558	0.237162	0.193945	12	2
1070	2	371.704	2	5.9181	0	136			30	16.2197	1		2.27	2	0.880981	0.81978	0.693147	71.3785	4.73	-0.338824	-0.459954	-0.629281	10.2167	104.38	2270	2000	7.6009	7.72754	0.107821	0.134414	9	1
1070	5	265.808	2	5.58277	0	143			36	17.6048			3.01	2.23	0.740845	1.10194	0.802002	82.9035	6.07	-0.15176	-0.979099	-0.689258	11.8167	139.634	3010	2230	7.70976	8.0097	-0.0630126	0.454563	9	1
1070	6	265.808	2	5.58277	0	146			36	16.8887			2.8	2.61	0.932129	1.02962	0.95935	74.0472	6.39	-0.587926	-1.05948	-0.987356	12.3333	152.111	2800	2610	7.86711	7.93737	0.182224	0.118034	9	1
1070	7	227.994	1	5.42932	0	150			41	18.2222		0	2.85	2.65	0.92981	1.04732	0.97456	69.1903	6.73	-0.131357	-0.869308	-0.486563	12.8	163.84	2850	2650	7.88231	7.95507	-0.0045839	-0.074953	9	1
1071	2				1	130			28	16.5681	1	1	2.18	1.61	0.738525	0.779325	0.476234	70.5361	3.51	-0.017733	-1.30012	-0.770422	9.91667	98.3403	2180	1610	7.38399	7.68708	-0.281887	0.051837	9	1
1071	3				1	140			33	16.8367	1	1	2.2	1.91	0.868164	0.788457	0.647103	77.8285	4.4	-0.0156297	-0.125804	-0.111189	10.45	109.202	2200	1910	7.55486	7.69621	-0.33513	-0.288016	9	1
1071	4				1	140	76	54.2857	36	18.3673	1	1	2.21	1.87	0.846069	0.792992	0.625938	69.9826	4.67	0.45558	-0.592208	-0.0629932	11.0917	123.025	2210	1870	7.53369	7.70075	-0.43814	-0.35303	9	1
1071	5				1	140			37	18.8776			2.31	1.91	0.826782	0.837247	0.647103	82.9035	4.18	0.533019	-0.889988	-0.180513	11.5167	132.634	2310	1910	7.55486	7.745	-0.445035	-0.305047	9	1
1072	2				1	131			28	16.3161	0	1	1.75	1.35	0.771362	0.559616	0.300105	70.8639	3.58	-0.1935	-1.25708	-0.885307	10.1	102.01	1750	1350	7.20786	7.46737	-0.566527	-0.40149
1073	2				0	134			31	17.2644			2.41	2.04	0.846435	0.879627	0.71295	70.4444	3.23	-0.208495	-1.85922	-1.33403	11.5333	133.018	2410	2040	7.62071	7.78738	0.0642701	0.182627	9	1
1073	3				0	137			25	13.3198			2.44	2.16	0.885132	0.891998	0.770108	77.9674	2.63	-2.87152	-2.02049	-3.22803	12.0667	145.604	2440	2160	7.67786	7.79975	0.120819	0.178876	9	1
1073	4				0	144	74	51.0345	36	17.3611			2.74	2.56	0.934204	1.00796	0.940007	70.2271	5.52	-0.461162	-1.63512	-1.1875	12.7083	161.502	2740	2560	7.84776	7.91571	0.189326	0.11121	9	1
1073	5				0	144			37	17.8434			2.29	2.28	0.995606	0.828552	0.824175	82.9035	5.05	-0.360207	-1.97737	-1.26762	13.1417	172.703	2290	2280	7.73193	7.73631	-0.149759	-0.401864	9	1
1073	7	455.924	2	6.12233	0	148			42	19.1746			3.03	2.93	0.966919	1.10856	1.075	69.1903	6.88	-0.0790361	-1.92918	-0.993769	14.1167	199.28	3030	2930	7.98276	8.01632	0.214609	0.0359415	9	1
1075	6	265.808	2	5.58277	1	164			67	24.9108			4.55	3.94	0.865845	1.51513	1.37118	73.6799	7.92	1.63942	1.20922	1.79513	12.7833	163.414	4550	3940	8.27894	8.42288	0.091378	0.348688	12	2
1075	7	227.994	1	5.42932	1	169			72	25.2092			4.48	3.74	0.834717	1.49962	1.31909	69.05	7.97	1.61672	1.33701	1.88179	13.2333	175.121	4480	3740	8.22684	8.40738	-0.456725	-0.0833357	12	2
1076	5	265.808	2	5.58277	1	139			33	17.0799		1	2.71	2.21	0.81543	0.996949	0.792992	82.4049	4.2	-0.337683	-1.411	-1.16233	11.9833	143.6	2710	2210	7.70075	7.9047	-0.116449	0.135183	9	1
1076	6	265.808	2	5.58277	1	139			36	18.6326		1	3.22	2.76	0.857056	1.16938	1.01523	73.8028	5.42	0.195651	-1.81916	-0.988791	12.5	156.25	3220	2760	7.92299	8.07714	0.365794	0.56567	9	1
1076	7	227.994	1	5.42932	1	142			38	18.8455	0	1	3.06	2.56	0.836548	1.11841	0.940007	69.05	5.09	0.167606	-1.77455	-0.959071	12.95	167.702	3060	2560	7.84776	8.02617	0.00748994	0.242755	9	1
1077	5				1	150			25	11.1111			3.15	2.83	0.898315	1.1474	1.04028	82.9368	5.87	-6.91533	-0.197328	-3.30497	12.3167	151.7	3150	2830	7.94803	8.05516	0.167512	0.28981
1078	4	308.147	2	5.73058	0	148	75	50.6757	36	16.4354	1		2.44	2.3	0.942505	0.891998	0.832909	70.2271	5.25	-0.605537	-0.0615105	-0.540248	11.6417	135.528	2440	2300	7.74066	7.79975	-0.0831243	-0.194064	9	1
1078	5	265.808	2	5.58277	0	150			38	16.8889	1		2.36	2.19	0.927856	0.858662	0.783902	82.9035	4.55	-0.522567	-0.281423	-0.540348	12.0833	146.007	2360	2190	7.69166	7.76642	-0.322402	-0.408569	9	1
1078	6	265.808	2	5.58277	0	152			39	16.8802	1		2.65	2.61	0.984863	0.97456	0.95935	73.8028	7.48	-0.657579	-0.453992	-0.674878	12.5917	158.55	2650	2610	7.86711	7.88231	-0.0297792	-0.245091	9	1
1078	7	227.994	1	5.42932	0	153			40	17.0874	1		2.41	2.29	0.950195	0.879627	0.828552	69.1903	6.73	-0.669809	-0.627309	-0.753405	13.0583	170.52	2410	2290	7.73631	7.78738	-0.447871	-0.585289	9	1
1079	7	683.855	3	6.52775	0	159			60	23.7332			3.43	2.84	0.827881	1.23256	1.0438	69.0118	6.32	1.41393	1.02813	1.54708	12.0417	145.002	3430	2840	7.95156	8.14032	-0.22805	-0.000937753	12	2
1079	8	416.401	2	6.03165	0	156			62	25.4767	0	0	3.44	3.02	0.877808	1.23547	1.10526	76.4009	6.51	1.51021	-0.298596	1.27473	13.15	172.923	3440	3020	8.01301	8.14323	-0.0937759	-0.0559479	12	2
1079	9	416.401	2	6.03165	0	156			62	25.4767	0	0	3.6	3	0.833252	1.28093	1.09861	63.4862	6.48	1.45517	-0.517049	1.15913	13.6417	186.095	3600	3000	8.00637	8.18869	-0.179447	0.0373517	12	2
1079	10	391.473	2	5.96992	0	156			65	26.7094	0	0	3.67	3	0.817383	1.30019	1.09861	66.7899	6.71	1.56581	-0.707534	1.22947	14.0917	198.575	3670	3000	8.00637	8.20795	-0.287608	-0.0218674	12	2
1079	11	391.473	2	5.96992	0	157			62	25.1532	0	0	3.64	3.06	0.840576	1.29198	1.11841	58.7829	6.57	1.28053	-0.682444	0.937001	14.6083	213.403	3640	3060	8.02617	8.19974	-0.294972	-0.0958608	12	2
1079	12	372.723	2	5.92083	0	158			65	26.0375	0	0	3.65	3.06	0.838257	1.29473	1.11841	64.3798	6.99	1.36973	-0.601424	1.06891	14.9917	224.75	3650	3060	8.02617	8.20248	-0.450538	-0.259952	12	2
1080	6				0	130			27	15.9763		1	1.82	1.77	0.972412	0.598836	0.570979	73.8028	4.59	-0.703576	-2.04823	-1.89807	11.0667	122.471	1820	1770	7.47873	7.50659	-0.0435751	-0.231826
1080	7				0	134			27	15.0368		1	1.77	1.68	0.949097	0.570979	0.518794	69.1903	4.54	-1.36219	-1.85922	-2.20668	11.5333	133.018	1770	1680	7.42655	7.47873	-0.261536	-0.405579
2001	1	92.9002	1	4.53153	0	124			22	14.308			1.63	1.49	0.914062	0.48858	0.398776	83.2396	3.6	-1.21539	-1.57289	-1.80689	9.14167	83.5701	1630	1490	7.30653	7.39634	-0.0303735	-0.112815	9	1
2001	2	92.9002	1	4.53153	0	128			23	14.0381	1		1.54	1.41	0.915527	0.431782	0.34359	71.2944	3.98	-1.49884	-1.14926	-1.74115	9.44167	89.1451	1540	1410	7.25135	7.33954	-0.224454	-0.318132	9	1
2001	4	77.0153	1	4.344	0	132	75	56.8182	26	14.922	0		1.42	1.32	0.929565	0.350657	0.277632	73.9583	4.38	-1.13199	-1.24647	-1.65781	10.4333	108.854	1420	1320	7.18539	7.25841	-0.489363	-0.621331	9	1
2001	6	66.4335	1	4.1962	0	137			30	15.9838	1		2.1	1.9	0.904663	0.741937	0.641854	79.7555	5.62	-0.789859	-1.3794	-1.47512	11.4667	131.484	2100	1900	7.54961	7.64969	-0.138211	-0.181006	9	1
2001	7	56.9826	1	4.04275	0	144			34	16.3966	1		1.89	1.67	0.883545	0.636577	0.512824	69.1021	5	-0.736358	-1.00919	-1.11494	11.9833	143.6	1890	1670	7.42058	7.54433	-0.628847	-0.658067	9	1
2002	1	1114.91	3	7.01653	0	142			36	17.8536			2.11	1.9	0.900391	0.746688	0.641854	83.2396	4.8	0.555628	1.10236	0.828453	9.33333	87.1111	2110	1900	7.54961	7.65444	-0.139938	-0.190746	12	2
2002	2	1114.91	3	7.01653	0	142			39	19.3414	1	1	2.26	1.97	0.871582	0.815365	0.678033	71.0972	4.44	0.961665	0.897938	1.03106	9.63333	92.8011	2260	1970	7.58579	7.72312	-0.0959843	-0.0803622	12	2
2002	3	924.269	3	6.829	0	150			45	20	1	1	2.48	2.18	0.879028	0.908259	0.779325	77.943	4.49	1.00349	1.55416	1.29503	10.1583	103.192	2480	2180	7.68708	7.81601	-0.199557	-0.191994	12	2
2002	4	924.269	3	6.829	0	150	85	56.6667	49	21.7778	1	1	2.54	2.29	0.901489	0.932164	0.828552	73.9583	5.32	1.3152	1.17791	1.41292	10.6167	112.714	2540	2290	7.73631	7.83992	-0.181267	-0.244546	12	2
2002	5	797.276	3	6.6812	0	153			52	22.2137	1	1	2.67	2.5	0.936279	0.982078	0.916291	71.6736	5.07	1.3037	1.10843	1.39898	11.0917	123.025	2670	2500	7.82405	7.88983	-0.148791	-0.303534	12	2
2002	6	797.276	3	6.6812	0	154			57	24.0344	1	1	2.77	2.48	0.895264	1.01885	0.908259	79.1069	6.2	1.5172	0.66553	1.48935	11.6583	135.917	2770	2480	7.81601	7.9266	-0.314815	-0.377612	12	2
2002	7	683.855	3	6.52775	0	155			59	24.5578	1	1	2.88	2.55	0.885376	1.05779	0.936093	69.1021	5.94	1.51848	0.32428	1.42076	12.1667	148.028	2880	2550	7.84385	7.96555	-0.362479	-0.396286	12	2
2004	1	371.704	2	5.9181	0	131			26	15.1506			1.82	1.66	0.911987	0.598836	0.506818	83.2396	4.24	-0.626955	-0.343838	-0.651592	9.01667	81.3003	1820	1660	7.41457	7.50659	-0.0206094	-0.0920078	12	2
2004	2	371.704	2	5.9181	0	133			26	14.6984	1		2.03	1.71	0.842285	0.708036	0.536493	71.2944	3.98	-0.978754	-0.218865	-0.828675	9.30833	86.6451	2030	1710	7.44425	7.61579	-0.0475016	0.041792	12	2
2004	3	308.147	2	5.73058	0	137			28	14.9182			1.95	1.84	0.943481	0.667829	0.609766	77.2667	4.35	-0.980709	-0.0502519	-0.795788	9.85	97.0225	1950	1840	7.51752	7.57558	-0.0581771	-0.181731	12	2
2004	4	308.147	2	5.73058	0	138	82	60.2941	32	16.8032	0		2.14	1.89	0.883057	0.760806	0.636577	73.9583	4.91	-0.0892922	-0.23099	-0.332246	10.3083	106.262	2140	1890	7.54433	7.66856	-0.104699	-0.104337	12	2
2004	5	265.808	2	5.58277	0	142			32	15.8699	0		2.12	1.96	0.924438	0.751416	0.672944	69.4028	4.89	-0.670331	-0.0834327	-0.657541	10.7583	115.742	2120	1960	7.5807	7.65917	-0.176118	-0.259796	12	2
2004	6	265.808	2	5.58277	0	145			35	16.6469	0		2.19	1.98	0.904053	0.783902	0.683097	80.3361	5.12	-0.438851	-0.219248	-0.540065	11.3417	128.633	2190	1980	7.59085	7.69166	-0.308938	-0.351173	12	2
2004	7	227.994	1	5.42932	0	148			38	17.3484			2.4	2.13	0.887451	0.875469	0.756122	69.3493	5.18	-0.256961	-0.309007	-0.398998	11.8583	140.62	2400	2130	7.66388	7.78322	-0.323231	-0.314018	12	2
2005	4	616.208	3	6.42358	0	124	73	58.871	22	14.308	1		1.82	1.62	0.890015	0.598836	0.482426	73.9583	4.33	-1.15864	-1.38316	-1.62271	8.83333	78.0278	1820	1620	7.39018	7.50659	0.0991164	0.0764739	12	2
2005	5	531.542	2	6.27578	0	127			25	15.5	1	0	2.01	1.81	0.900391	0.698135	0.593327	69.3681	4.8	-0.482812	-1.19188	-1.07188	9.26667	85.8711	2010	1810	7.50108	7.60589	0.179684	0.147792	12	2
2005	6	531.542	2	6.27578	0	129			27	16.225			2.04	1.85	0.90686	0.71295	0.615186	79.7555	5.21	-0.250363	-1.28531	-1.01119	9.86667	97.3511	2040	1850	7.52294	7.62071	0.130842	0.0824318	12	2
2006	4	924.269	3	6.829	0	140	84	60	40	20.4082	1		2.4	2.25	0.9375	0.875469	0.81093	73.9583	5.14	1.03199	-0.148278	0.609399	10.4917	110.075	2400	2250	7.71869	7.78322	0.136439	0.00435718	8	1
2007	1	92.9002	1	4.53153	1	137			32	17.0494			1.9	1.88	0.98938	0.641854	0.631272	82.7201	4.42	0.379652	0.308864	0.457663	9.23333	85.2544	1900	1880	7.53903	7.54961	-0.165786	-0.383873	9	1
2007	2	92.9002	1	4.53153	1	140			33	16.8367	1		2.27	1.84	0.810547	0.81978	0.609766	71.2264	4.51	0.21995	0.569244	0.465027	9.51667	90.5669	2270	1840	7.51752	7.72754	-0.333342	-0.144428	9	1
2007	3	77.0153	1	4.344	1	143			35	17.1157	0		2.31	2.17	0.939331	0.837247	0.774727	77.0764	4.94	0.201701	0.563468	0.410297	10.0667	101.338	2310	2170	7.68248	7.745	-0.149385	-0.253493	9	1
2007	4	77.0153	1	4.344	1	144	84	58.3333	37	17.8434	0		2.18	1.88	0.862305	0.779325	0.631272	73.9583	4.53	0.402566	0.399973	0.436007	10.5083	110.425	2180	1880	7.53903	7.68708	-0.526538	-0.478273	9	1
2007	5	66.4335	1	4.1962	1	150			38	16.8889			2.32	2.07	0.892212	0.841567	0.727549	69.3681	4.97	-0.125025	0.944762	0.317146	10.9583	120.085	2320	2070	7.6353	7.74932	-0.593504	-0.589318	9	1
2007	6	66.4335	1	4.1962	1	156			42	17.2584			2.46	2.46	1	0.900161	0.900161	77.7507	5.94	-0.110052	1.30601	0.455806	11.5583	133.595	2460	2460	7.80792	7.80792	-0.522981	-0.770959	9	1
2007	7	56.9826	1	4.04275	1	156			49	20.1348			2.38	2.27	0.953735	0.8671	0.81978	69.1021	5.38	0.805159	0.885848	0.877117	12.0583	145.403	2380	2270	7.72754	7.77486	-0.843815	-1.01362	9	1
2008	1	743.305	3	6.61111	0	131			25	14.5679			2.01	0.87	0.4328	0.698135	-0.139262	82.557	1.31	-1.04817	-0.474696	-1.01218	9.15833	83.8751	2010	870	6.76849	7.60589	-0.800493	0.107977	9	1
2008	2	743.305	3	6.61111	0	131			26	15.1506	1	1	1.71	0.7	0.409302	0.536493	-0.356675	71.2264	0.92	-0.729882	-0.664994	-0.946722	9.44167	89.1451	1710	700	6.55108	7.44425	-1.01233	-0.237753	9	1
2008	3	616.208	3	6.42358	0	134			29	16.1506	1	1	2.13	2.01	0.943604	0.756122	0.698135	77.8805	4.27	-0.329849	-0.632526	-0.707881	9.99167	99.8334	2130	2010	7.60589	7.66388	0.169848	0.0488038	9	1
2008	4	616.208	3	6.42358	0	134	75	55.9701	29	16.1506	1	1	2.13	1.97	0.924805	0.756122	0.678033	73.9604	3.39	-0.438008	-0.950657	-0.99219	10.4417	109.028	2130	1970	7.58579	7.66388	0.0911669	0.00945877	9	1
2008	5	531.542	2	6.27578	0	140			32	16.3265	1	1	2.31	2.27	0.982666	0.837247	0.81978	69.3681	5.13	-0.460412	-0.437267	-0.711713	10.8833	118.447	2310	2270	7.72754	7.745	0.182766	-0.0234947	9	1
2008	6	531.542	2	6.27578	0	142			35	17.3577	1	1	2.42	2.37	0.979248	0.883767	0.86289	79.7555	5.98	-0.16966	-0.786099	-0.641919	11.4833	131.867	2420	2370	7.77065	7.79152	0.159598	-0.0470991	9	1
2008	7	227.994	1	5.42932	0	148			36	16.4354	1	1	2.51	2.44	0.972046	0.920283	0.891998	69.1021	5.65	-0.717059	-0.471919	-0.788518	11.9917	143.8	2510	2440	7.79975	7.82804	0.00600381	-0.174142	9	1
2009	1	92.9002	1	4.53153	0	134			27	15.0368			1.96	1.61	0.821411	0.672944	0.476234	82.7201	2.38	-0.657704	0.275915	-0.311583	8.88333	78.9136	1960	1610	7.38399	7.5807	-0.138612	-0.0216971	9	1
2009	4	77.0153	1	4.344	0	144	82	59.4203	32	15.4321			2.3	2.13	0.926025	0.832909	0.756122	73.5694	4.34	-0.756733	0.70693	-0.277943	10.1667	103.361	2300	2130	7.66388	7.74066	0.0314561	-0.0391367	9	1
2009	6	66.4335	1	4.1962	0	143			37	18.0938			2.32	2.31	0.995606	0.841567	0.837247	80.6174	5.03	0.195739	-0.330094	-0.150742	11.2	125.44	2320	2310	7.745	7.74932	0.101297	-0.152804	9	1
2009	7	56.9826	1	4.04275	0	156			42	17.2584			2.5	2.33	0.931885	0.916291	0.845868	69.3493	5.53	-0.253001	0.936569	0.193309	11.7167	137.28	2500	2330	7.75362	7.82405	-0.357218	-0.450843	9	1
2010	3	308.147	2	5.73058	0	125			27	17.28		1	2	1.83	0.914917	0.693147	0.604316	77.2667	4.41	0.34045	-1.58466	-0.66123	9.38333	88.0469	2000	1830	7.51207	7.6009	0.224443	0.154005	11	2
2010	4	308.147	2	5.73058	0	125	73	58.4	28	17.92		1	1.87	1.71	0.914429	0.625938	0.536493	73.9604	4.82	0.456558	-1.92478	-0.795788	9.84167	96.8584	1870	1710	7.44425	7.53369	0.0641643	-0.0209758	11	2
2010	6	265.808	2	5.58277	0	131			33	19.2297		1	2.16	1.98	0.916626	0.770108	0.683097	80.3361	5.75	0.643552	-1.71027	-0.543602	10.8667	118.084	2160	1980	7.59085	7.67786	0.0972974	0.0153603	11	2
2010	7	56.9826	1	4.04275	0	135			34	18.6557	0	0	2.25	2.02	0.897705	0.81093	0.703098	69.2264	5.43	0.35024	-1.57353	-0.697126	11.3917	129.77	2250	2020	7.61085	7.71869	-0.00447632	-0.0372574	11	2
2011	1	92.9002	1	4.53153	0	130			25	14.7929			2.05	1.99	0.970703	0.71784	0.688135	82.7201	5.14	-1.06181	-1.1278	-1.48996	9.84167	96.8584	2050	1990	7.59589	7.6256	0.264273	0.0948303	9	1
2011	2	92.9002	1	4.53153	0	133			25	14.1331			2.06	1.99	0.965942	0.722706	0.688135	71.2944	4.38	-1.59158	-0.846948	-1.66987	10.1333	102.684	2060	1990	7.59589	7.63046	0.201783	0.0454226	9	1
2011	3	77.0153	1	4.344	0	135			27	14.8148			2.13	2.11	0.990601	0.756122	0.746688	77.2667	4.98	-1.26925	-1.00366	-1.59829	10.6583	113.6	2130	2110	7.65444	7.66388	0.224038	0.0120977	9	1
2011	4	77.0153	1	4.344	0	135	80	59.2593	33	18.107			2.03	2.03	1	0.708036	0.708036	73.9583	4.83	0.220424	-1.35296	-0.703098	11.1167	123.58	2030	2030	7.61579	7.61579	0.0556175	-0.201437	9	1
2011	5	66.4335	1	4.1962	0	141			30	15.0898	1		2.1	2.08	0.990356	0.741937	0.732368	69.4028	5.53	-1.35285	-1.00122	-1.59045	11.5667	133.788	2100	2080	7.64012	7.64969	-0.0580045	-0.27387	9	1
2011	6	66.4335	1	4.1962	0	142			32	15.8699	0		2.33	2.32	0.995606	0.845868	0.841567	79.7555	6.7	-1.0599	-1.43894	-1.59051	12.1583	147.825	2330	2320	7.74932	7.75362	0.091283	-0.141462	9	1
2011	7	227.994	1	5.42932	0	147			35	16.197	1		2.61	2.59	0.99231	0.95935	0.951658	69.2264	6.66	-1.0234	-1.21998	-1.35988	12.6833	160.867	2610	2590	7.85941	7.86711	0.143592	-0.0829814	9	1
2012	2	371.704	2	5.9181	0	128			26	15.8691			2.17	1.82	0.838623	0.774727	0.598836	71.2944	4.41	-0.177826	-0.704902	-0.533549	8.89167	79.0617	2170	1820	7.50659	7.68248	0.197522	0.313045	12	2
2012	3	308.147	2	5.73058	0	132			28	16.0698			2.26	2.03	0.898193	0.815365	0.708036	77.8805	5.29	-0.220889	-0.505654	-0.507902	9.43333	88.9878	2260	2030	7.61579	7.72312	0.277377	0.268454	12	2
2012	6	265.808	2	5.58277	0	142			34	16.8617			2.51	2.23	0.888428	0.920283	0.802002	79.1069	6.61	-0.233726	-0.234186	-0.436591	10.9167	119.174	2510	2230	7.70976	7.82804	0.0748689	0.101886	12	2
2012	7	455.924	2	6.12233	0	146			37	17.3578			2.84	2.4	0.844971	1.0438	0.875469	69.1021	6.91	-0.148753	-0.16591	-0.297647	11.4333	130.721	2840	2400	7.78322	7.95156	0.0626093	0.241941	12	2
2013	1	371.704	2	5.9181	1	124			24	15.6087			2.2	2.04	0.927246	0.788457	0.71295	82.7201	5.04	-0.351664	-1.67466	-1.26938	9.08333	82.5069	2200	2040	7.62071	7.69621	0.374978	0.311684	9	1
2013	2	371.704	2	5.9181	1	126			24	15.1172	1		2.33	2.07	0.888306	0.845868	0.727549	71.2264	5.33	-0.745649	-1.53006	-1.45465	9.36667	87.7344	2330	2070	7.6353	7.75362	0.331449	0.36728	9	1
2013	3	308.147	2	5.73058	1	131			25	14.5679	1		2.54	2.23	0.87793	0.932164	0.802002	77.2667	6.28	-1.32007	-1.14344	-1.56794	9.9	98.01	2540	2230	7.70976	7.83992	0.331822	0.416689	9	1
2013	4	308.147	2	5.73058	1	132	75.7	57.3485	26	14.922	1		2.4	2.26	0.94165	0.875469	0.815365	73.9604	6.32	-1.15622	-1.26971	-1.57476	10.3667	107.468	2400	2260	7.72312	7.78322	0.297017	0.209094	9	1
2013	6	265.808	2	5.58277	1	138			30	15.753	1		2.63	2.49	0.946655	0.966984	0.912283	77.4917	6.1	-0.90588	-1.11434	-1.35394	11.4167	130.34	2630	2490	7.82004	7.87474	0.256365	0.159759	9	1
2013	7	227.994	1	5.42932	1	142			32	15.8699	1		2.87	2.62	0.912842	1.05431	0.963174	69.3493	6.52	-0.989885	-0.927619	-1.29325	11.9167	142.007	2870	2620	7.87093	7.96207	0.204941	0.215755	9	1
2015	1				1	136			29	15.6791			2.23	2.08	0.932617	0.802002	0.732368	82.7201	5.02	-0.475462	-0.245281	-0.432487	9.74167	94.9001	2230	2080	7.64012	7.70976	0.0514887	-0.0296363
2015	2				1	139			29	15.0096	1		2.21	1.96	0.886841	0.792992	0.672944	71.2264	4.05	-0.997572	0.0267096	-0.601483	10.0167	100.334	2210	1960	7.5807	7.70075	-0.186304	-0.165633
2016	1				1	136			33	17.8417			2.08	1.78	0.855713	0.732368	0.576613	82.7201	4.35	0.484584	-0.5479	0.0485414	10.1667	103.361	2080	1780	7.48437	7.64012	-0.31234	-0.258491
2016	2				1	139			35	18.115	1		2.75	1.91	0.694458	1.0116	0.647103	71.2944	5.38	0.526771	-0.273808	0.205515	10.4583	109.377	2750	1910	7.55486	7.91936	-0.322148	0.264663
2017	1	743.305	3	6.61111	0	132			36	20.6612			2.27	2.1	0.925049	0.81978	0.741937	82.7201	3.82	1.43499	-0.114556	1.08195	8.90833	79.3584	2270	2100	7.64969	7.72754	0.324937	0.225691	14	3
2017	2	743.305	3	6.61111	0	134			35	19.4921	1	1	2.35	2.13	0.906372	0.854415	0.756122	71.0972	4.82	1.09899	0.00527419	0.802923	9.2	84.64	2350	2130	7.66388	7.76217	0.319812	0.275885	14	3
2017	3	616.208	3	6.42358	0	138			39	20.4789	0	1	2.55	1.99	0.780273	0.936093	0.688135	77.8805	4.32	1.21112	0.165903	0.933258	9.73333	94.7378	2550	1990	7.59589	7.84385	0.0196935	0.300077	14	3
2017	4	616.208	3	6.42358	0	138	83	60.1449	44	23.1044	1	1	2.62	2.35	0.896851	0.963174	0.854415	73.9604	5.44	1.63316	-0.164052	1.20451	10.1917	103.87	2620	2350	7.76217	7.87093	0.294152	0.262121	14	3
2017	5	531.542	2	6.27578	0	142			45	22.317	1	1	2.76	2.54	0.920288	1.01523	0.932164	69.5875	5.05	1.41837	0.0639607	1.07254	10.6333	113.068	2760	2540	7.83992	7.92299	0.328821	0.245231	14	3
2017	6	531.542	2	6.27578	0	142			47	23.3089	0	1	2.98	2.67	0.895874	1.09192	0.982078	80.6174	5.84	1.48483	-0.466513	0.952555	11.2167	125.814	2980	2670	7.88983	7.99968	0.392692	0.387981	14	3
2017	7	455.924	2	6.12233	0	150			52	23.1111			3.06	2.72	0.888794	1.11841	1.00063	69.3493	4.75	1.34904	0.0426276	1.09521	11.7417	137.867	3060	2720	7.90839	8.02617	0.108998	0.1181	14	3
2019	1				0	127			29	17.98			2.01	1.68	0.835815	0.698135	0.518794	82.7201	3.94	0.722548	-0.872573	0.0865178	8.86667	78.6178	2010	1680	7.42655	7.60589	0.0569566	0.14088
2020	1	1579.41	3	7.3648	1	132			30	17.2176			2.43	2.1	0.864136	0.887891	0.741937	82.7201	4.56	0.433651	-0.55472	0.0472052	9.35	87.4225	2430	2100	7.64969	7.79565	0.170619	0.262154	16	3
2020	2	1579.41	3	7.3648	1	135			31	17.0096	0	0	2.44	2.24	0.917969	0.891998	0.806476	71.2944	5.05	0.279627	-0.274002	0.073551	9.63333	92.8011	2440	2240	7.71423	7.79975	0.222536	0.183915	16	3
2020	3	1309.35	3	7.17728	1	137			35	18.6478		0	2.59	2.24	0.864746	0.951658	0.806476	77.2667	6.1	0.772443	-0.396563	0.359451	10.1667	103.361	2590	2240	7.71423	7.85941	0.100838	0.19889	16	3
2020	4	1309.35	3	7.17728	1	138	72	52.1739	37	19.4287	0		2.77	2.48	0.895264	1.01885	0.908259	73.9604	6.88	0.917632	-0.537682	0.385906	10.6333	113.068	2770	2480	7.81601	7.9266	0.258357	0.289382	16	3
2020	6	1129.44	3	7.02948	1	145			44	20.9275	0	0	2.92	2.62	0.897217	1.07158	0.963174	79.7555	7.4	1.08013	-0.316799	0.577482	11.6667	136.111	2920	2620	7.87093	7.97934	0.0283596	0.0490842	16	3
2020	7	968.768	3	6.87602	1	148			45	20.5442	0	0	3.11	2.77	0.890625	1.13462	1.01885	69.1021	7.16	0.880861	-0.31726	0.397887	12.1833	148.434	3110	2770	7.9266	8.04238	0.0159865	0.076151	16	3
2021	1	1579.41	3	7.3648	0	133			28	15.8291			2.16	2	0.925903	0.770108	0.693147	82.557	5.41	-0.0974997	0.473955	0.180344	8.41667	70.8403	2160	2000	7.6009	7.67786	0.299125	0.222794	16	3
2021	2	1579.41	3	7.3648	0	137			28	14.9182			2.22	2.06	0.927856	0.797507	0.722706	71.2944	5.66	-0.69455	0.893318	0.00914692	8.7	75.69	2220	2060	7.63046	7.70526	0.276282	0.20376	16	3
2021	3	1309.35	3	7.17728	0	140			31	15.8163			2.41	2.23	0.925293	0.879627	0.802002	77.8805	5.63	-0.309542	0.868937	0.158701	9.24167	85.4084	2410	2230	7.70976	7.78738	0.31819	0.256655	16	3
2021	4	1309.35	3	7.17728	0	141	64	45.3901	31	15.5928	0		2.34	2.31	0.98706	0.850151	0.837247	73.9604	5.24	-0.53642	0.681692	-0.117248	9.7	94.09	2340	2310	7.745	7.75791	0.334253	0.12424	16	3
2021	6	1129.44	3	7.02948	0	149			37	16.6659			2.66	2.6	0.977417	0.978326	0.955511	79.1069	6.5	-0.278816	0.885452	0.0963569	10.7417	115.383	2660	2600	7.86327	7.88608	0.27626	0.0821275	16	3
2021	7	1139.78	3	7.03859	0	155			41	17.0656			2.81	2.69	0.957275	1.03318	0.989541	69.1021	6.68	-0.229838	1.21374	0.302482	11.2417	126.375	2810	2690	7.8973	7.94094	0.0988678	-0.0424231	16	3
2022	2	371.704	2	5.9181	0	130			25	14.7929	1		1.75	1.57	0.897095	0.559616	0.451076	71.075	3.69	-0.895374	-0.636857	-1.01218	9.19167	84.4867	1750	1570	7.35883	7.46737	-0.0835026	-0.13218	8	1
2022	3	308.147	2	5.73058	0	134			28	15.5937	1		1.98	1.78	0.898926	0.683097	0.576613	77.943	4.13	-0.557317	-0.443928	-0.738199	9.73333	94.7378	1980	1780	7.48437	7.59085	-0.0136984	-0.0505995	8	1
2022	4	308.147	2	5.73058	0	140	80	57.1429	31	15.8163	1		2.09	1.85	0.885132	0.737164	0.615186	73.9604	4.7	-0.544683	0.129018	-0.448421	10.1917	103.87	2090	1850	7.52294	7.64492	-0.141851	-0.144309	8	1
2022	5	265.808	2	5.58277	0	145			33	15.6956	1		2.31	2.1	0.909058	0.837247	0.741937	69.3681	5.1	-0.719668	0.485218	-0.383908	10.6333	113.068	2310	2100	7.64969	7.745	-0.0773962	-0.110836	8	1
2022	6	265.808	2	5.58277	0	148			39	17.805	1	1	2.51	2.32	0.924194	0.920283	0.841567	80.3361	5.13	0.0892582	0.349885	0.110126	11.2167	125.814	2510	2320	7.74932	7.82804	-0.0434029	-0.119317	8	1
2022	7	56.9826	1	4.04275	0	153			42	17.9418	1	1	2.66	2.37	0.890869	0.978326	0.86289	69.1021	5.1	-0.000170873	0.448085	0.149708	11.7333	137.671	2660	2370	7.77065	7.88608	-0.223376	-0.204422	8	1
2023	1	92.9002	1	4.53153	0	138			31	16.2781			1.69	1.64	0.970337	0.524728	0.494696	82.557	4.66	-0.396856	-0.435168	-0.668927	10.4833	109.9	1690	1640	7.40245	7.43248	-0.345389	-0.540097	9	1
2023	2	92.9002	1	4.53153	0	140			32	16.3265	1		1.75	1.68	0.959961	0.559616	0.518794	71.2264	4.64	-0.438577	-0.363776	-0.657541	10.7583	115.742	1750	1680	7.42655	7.46737	-0.404919	-0.581399	9	1
2023	3	77.0153	1	4.344	0	145			37	17.5981	1		1.88	1.78	0.946777	0.631272	0.576613	77.2667	5.04	-0.0108085	-0.138184	-0.199818	11.3	127.69	1880	1780	7.48437	7.53903	-0.527397	-0.688695	9	1
2023	4	77.0153	1	4.344	0	147	84	57.1429	44	20.3619	1		1.81	1.75	0.966797	0.593327	0.559616	73.5694	5.08	0.75857	-0.361203	0.369535	11.7583	138.258	1810	1750	7.46737	7.50108	-0.734449	-0.966878	9	1
2023	5	66.4335	1	4.1962	0	155			46	19.1467	1		2.3	2.29	0.995606	0.832909	0.828552	69.4028	5.88	0.321543	0.32428	0.374107	12.2083	149.043	2300	2290	7.73631	7.74066	-0.467233	-0.743649	9	1
2023	6	66.4335	1	4.1962	0	155			48	19.9792	1		2.5	2.5	1	0.916291	0.916291	79.7555	6.54	0.450743	-0.162608	0.315981	12.8	163.84	2500	2500	7.82405	7.82405	-0.399974	-0.696372	9	1
2023	7	227.994	1	5.42932	0	156			48	19.7239	1		2.55	2.52	0.988159	0.936093	0.924259	69.2264	6.46	0.273353	-0.347013	0.11377	13.3083	177.112	2550	2520	7.83201	7.84385	-0.476675	-0.739713	9	1
2023	8				0	156			49	20.1348	1	0	3.12	3.11	0.996704	1.13783	1.13462	76.2377		0.17378	-0.799124	-0.189247	14.45	208.802	3120	3110	8.04238	8.04559	-0.0300604	-0.316758
2024	2	92.9002	1	4.53153	0	131			28	16.3161	0	1	1.87	1.69	0.903687	0.625938	0.524728	71.2264	3.05	-0.0580326	-0.53886	-0.392793	9.24167	85.4084	1870	1690	7.43248	7.53369	-0.00484869	-0.0637689	9	1
2024	3	77.0153	1	4.344	0	134			31	17.2644	1	1	1.82	1.77	0.972412	0.598836	0.570979	77.2667		0.230166	-0.443928	-0.172471	9.76667	95.3878	1820	1770	7.47873	7.50659	-0.0846665	-0.283512	9	1
2024	4	77.0153	1	4.344	0	136	79	58.0882	36	19.4637	1	1	1.93	1.87	0.968872	0.65752	0.625938	73.5694	4.46	0.842533	-0.525265	0.265507	10.2417	104.892	1930	1870	7.53369	7.56528	-0.0697577	-0.277394	9	1
2024	6	66.4335	1	4.1962	0	145			43	20.4518	1	1	2.42	2.28	0.942139	0.883767	0.824175	79.7555	4.97	0.884469	-0.138184	0.522144	11.2667	126.938	2420	2280	7.73193	7.79152	-0.0880651	-0.238727	9	1
2024	7	227.994	1	5.42932	0	150			49	21.7778	1	1	2.8	2.65	0.946411	1.02962	0.97456	69.1021	5.68	1.09044	0.0426276	0.848043	11.7833	138.847	2800	2650	7.88231	7.93737	0.0174032	-0.146529	9	1
2025	1	371.704	2	5.9181	0	123			32	21.1514			1.39	1.23	0.884888	0.329304	0.207014	82.557	3.52	1.55441	-1.55595	0.590547	8.81667	77.7336	1390	1230	7.11477	7.23706	-0.335618	-0.434199	9	1
2025	2	371.704	2	5.9181	0	126			31	19.5263	0		1.57	1.45	0.923462	0.451076	0.371564	71.2944	4.08	1.12733	-1.23463	0.26881	9.1	82.81	1570	1450	7.27932	7.35883	-0.166477	-0.299802	9	1
2025	3	308.147	2	5.73058	0	127			35	21.7	1		1.7	1.56	0.917602	0.530628	0.444686	77.2667	4.64	1.50243	-1.4307	0.543629	9.64167	92.9617	1700	1560	7.35244	7.43838	-0.138962	-0.268462	9	1
2025	6	265.808	2	5.58277	0	132			40	22.9568	1		2.02	1.85	0.915771	0.703098	0.615186	80.3361	5.1	1.43969	-1.76948	0.278441	11.1333	123.951	2020	1850	7.52294	7.61085	-0.111268	-0.232357	9	1
2025	7	227.994	1	5.42932	0	137			41	21.8445	1		2.03	1.83	0.901367	0.708036	0.604316	69.1021	4.62	1.12007	-1.6152	0.0770786	11.65	135.723	2030	1830	7.51207	7.61579	-0.303959	-0.395971	9	1
2026	1				0	137			32	17.0494			1.74	1.67	0.959717	0.553885	0.512824	82.557	4.48	0.288873	0.475789	0.374504	9.16667	84.0278	1740	1670	7.42058	7.46164	-0.180546	-0.359149	12	2
2026	2				0	140			33	16.8367	1		1.83	1.73	0.945312	0.604316	0.548121	71.0972	4.46	0.136359	0.733586	0.36534	9.45833	89.4601	1830	1730	7.45588	7.51207	-0.23658	-0.386612	12	2
2026	3				0	143			37	18.0938	1		1.69	1.48	0.875732	0.524728	0.392042	77.943	4.09	0.476871	0.702764	0.547518	10	100	1690	1480	7.2998	7.43248	-0.63508	-0.689515	12	2
2026	4				0	145	81.5	56.2069	41	19.5006	1		1.88	1.67	0.888184	0.631272	0.512824	73.5694	3.7	0.815097	0.633144	0.766923	10.4583	109.377	1880	1670	7.42058	7.53903	-0.579831	-0.650355	12	2
2026	7	56.9826	1	4.04275	0	156			43	17.6693			2.5	2.41	0.963989	0.916291	0.879627	69.3493	6.24	-0.166833	0.61581	0.13509	12.0083	144.2	2500	2410	7.78738	7.82405	-0.345808	-0.523588	12	2
2027	1	92.9002	1	4.53153	0	132			35	20.0872			1.89	1.64	0.867676	0.636577	0.494696	82.557	4.01	1.2865	-0.181806	0.905943	9	81	1890	1640	7.40245	7.54433	-0.125853	-0.141457	9	1
2027	2	92.9002	1	4.53153	0	135			35	19.2044	1	0	2.14	1.89	0.883057	0.760806	0.636577	71.2944	5.18	1.0014	0.0969495	0.751227	9.29167	86.3351	2140	1890	7.54433	7.66856	0.0205151	0.00630371	9	1
2027	3	77.0153	1	4.344	0	140			35	17.8571	0	0	2.41	2.04	0.846435	0.879627	0.71295	77.2667	5.26	0.434102	0.398786	0.387545	9.81667	96.3669	2410	2040	7.62071	7.78738	0.0137809	0.123784	9	1
2027	5	66.4335	1	4.1962	0	145			37	17.5981	1	0	2.57	2.38	0.926025	0.943906	0.8671	69.4028	5.93	0.11239	0.334112	0.0963569	10.7333	115.204	2570	2380	7.77486	7.85166	0.164756	0.0932523	9	1
2027	6	66.4335	1	4.1962	0	149			42	18.9181	0		2.78	2.57	0.924438	1.02245	0.943906	77.4917	6.5	0.435088	0.321357	0.369943	11.3333	128.444	2780	2570	7.85166	7.93021	0.0960584	0.0271635	9	1
2029	3				1	138			37	19.4287			2.22	2	0.900879	0.797507	0.693147	77.943	4.98	1.15745	0.259678	1.01748	9.5	90.25	2220	2000	7.6009	7.70526	-0.148955	-0.184919
2029	4				1	138	81	58.6956	33	17.3283			2.4	2.08	0.866577	0.875469	0.732368	73.5694	6.15	0.231884	-0.364025	-0.057749	10.3833	107.814	2400	2080	7.64012	7.78322	-0.105992	-0.0313451
2030	1	371.704	2	5.9181	0	135			36	19.7531			2.16	1.99	0.921265	0.770108	0.688135	82.6326	5.02	1.18566	0.230016	0.980985	9.14167	83.5701	2160	1990	7.59589	7.67786	0.151098	0.0540408	12	2
2030	2	371.704	2	5.9181	0	138			36	18.9036			2.28	2.1	0.921021	0.824175	0.741937	71.2264	4.23	0.875811	0.429504	0.777398	9.41667	88.6736	2280	2100	7.64969	7.73193	0.153834	0.0686099	12	2
2030	3	308.147	2	5.73058	0	142			41	20.3333			2.57	2.38	0.926025	0.943906	0.8671	77.943	5.44	1.14048	0.625896	1.05118	9.95833	99.1684	2570	2380	7.77486	7.85166	0.251049	0.157316	12	2
2030	4	308.147	2	5.73058	0	144	85	59.0278	45	21.7014			2.52	2.34	0.928467	0.924259	0.850151	73.9604	5.64	1.3332	0.492045	1.16126	10.4167	108.507	2520	2340	7.75791	7.83201	0.0765437	-0.0445155	12	2
2030	6	265.808	2	5.58277	0	150			49	21.7778			3.16	2.9	0.917602	1.15057	1.06471	80.3361	7.1	1.15333	0.373687	1.00422	11.45	131.102	3160	2900	7.97247	8.05833	0.32085	0.266806	12	2
2030	7	56.9826	1	4.04275	0	156			40	16.4366			3.22	2.91	0.903687	1.16938	1.06815	69.1021	6.87	-0.716463	0.61581	-0.224925	12.05	145.202	3220	2910	7.97591	8.07714	0.186618	0.244199	12	2
2031	5				1	144			38	18.3256			2.22	1.88	0.846802	0.797507	0.631272	72.0743	3.76	0.562832	0.339162	0.516221	10.5833	112.007	2220	1880	7.53903	7.70526	-0.535839	-0.451417
2032	1	371.704	2	5.9181	0	117			23	16.8018			1.31	1.24	0.946533	0.270027	0.215111	82.6326	3.38	0.267469	-2.62135	-1.31498	8.84167	78.1751	1310	1240	7.12287	7.17778	-0.164111	-0.323233	11	2
2032	2	371.704	2	5.9181	0	120			23	15.9722			1.43	1.33	0.930054	0.357674	0.285179	71.075	3.99	-0.186434	-2.26444	-1.49784	9.13333	83.4178	1430	1330	7.19293	7.26543	-0.125363	-0.253323	11	2
2032	3	308.147	2	5.73058	0	123			26	17.1855			1.52	1.31	0.861816	0.41871	0.270027	77.0764	3.73	0.219297	-2.14373	-1.12383	9.66667	93.4445	1520	1310	7.17778	7.32647	-0.249352	-0.27764	11	2
2032	5	265.808	2	5.58277	0	127			27	16.74			1.46	1.3	0.890381	0.378437	0.262364	71.6736	4.11	-0.202472	-2.11119	-1.53905	10.5917	112.183	1460	1300	7.17012	7.28619	-0.412136	-0.49302	11	2
2032	6	265.808	2	5.58277	0	130			30	17.7515			1.84	1.47	0.798828	0.609766	0.385262	77.7507	4.03	0.0689596	-2.1151	-1.30391	11.1667	124.694	1840	1470	7.29302	7.51752	-0.365306	-0.246735	11	2
2032	7	227.994	1	5.42932	0	134			33	18.3783			1.95	1.6	0.820435	0.667829	0.470004	69.1687	4.79	0.17846	-2.01321	-1.07613	11.6667	136.111	1950	1600	7.37776	7.57558	-0.390602	-0.300771	11	2
2033	5				1	155			35	14.5682			3.39	3.34	0.985229	1.22083	1.20597	70.5437	8.66	-1.66471	1.50535	-0.214558	11.0917	123.025	3390	3340	8.11373	8.12858	0.517703	0.346292	6	1
2034	1	743.305	3	6.61111	0	129			28	16.8259			1.88	1.65	0.877563	0.631272	0.500775	82.6326	4.01	0.298618	-0.470372	-0.0481091	8.75	76.5625	1880	1650	7.40853	7.53903	-0.00495354	-0.0156159	9	1
2034	2	743.305	3	6.61111	0	131			21	12.2371	0		1.97	1.68	0.852783	0.678033	0.518794	71.0972	3.87	-3.20764	-0.343838	-2.08314	9.03333	81.6011	1970	1680	7.42655	7.58579	0.0341016	0.110314	9	1
2034	3	616.208	3	6.42358	0	133			35	19.7863			2.14	1.82	0.850464	0.760806	0.598836	77.0764	3.67	1.07988	-0.473687	0.543629	9.58333	91.8403	2140	1820	7.50659	7.66856	-0.0053797	0.0484371	9	1
2034	5	531.542	2	6.27578	0	141			45	22.6347			2.3	1.99	0.865112	0.832909	0.688135	69.4028	5.05	1.5072	0.0653788	1.16126	10.4667	109.551	2300	1990	7.59589	7.74066	-0.19296	-0.188103	9	1
2034	6	531.542	2	6.27578	0	144			44	21.2191			2.68	2.22	0.828247	0.985817	0.797507	76.4028	5.47	1.09859	-0.114449	0.712452	11.0833	122.84	2680	2220	7.70526	7.89357	-0.0811197	0.0810128	9	1
2034	7	455.924	2	6.12233	0	149			46	20.7198			2.87	2.37	0.825684	1.05431	0.86289	69.1687	5.77	0.882331	0.0731446	0.65346	11.5667	133.788	2870	2370	7.77065	7.96207	-0.1449	0.0543664	9	1
2036	1	371.704	2	5.9181	1	130			25	14.7929			1.91	1.61	0.842896	0.647103	0.476234	82.6326	3.56	-1.05179	-1.06485	-1.3273	9.63333	92.8011	1910	1610	7.38399	7.55486	-0.230111	-0.154904	9	1
2036	2	371.704	2	5.9181	1	130			26	15.3846			1.94	1.59	0.81958	0.662688	0.463734	71.0972	3.27	-0.710638	-1.30012	-1.27936	9.90833	98.1751	1940	1590	7.37149	7.57044	-0.287268	-0.166605	9	1
2036	3	308.147	2	5.73058	1	135			26	14.2661			2.11	1.78	0.843506	0.746688	0.576613	77.8805	3.96	-1.71988	-0.871009	-1.6337	10.45	109.202	2110	1780	7.48437	7.65444	-0.262066	-0.157855	9	1
2036	4	308.147	2	5.73058	1	135	76	56.2963	28	15.3635			2.24	1.83	0.816894	0.806476	0.604316	73.8764	3.84	-1.0102	-1.20531	-1.46295	10.9	118.81	2240	1830	7.51207	7.71423	-0.261655	-0.0853307	9	1
2036	5	265.808	2	5.58277	1	137			27	14.3854			2.16	1.85	0.856445	0.770108	0.615186	72.0743	3.55	-1.90325	-1.19885	-2.00833	11.3833	129.58	2160	1850	7.52294	7.67786	-0.325681	-0.244352	9	1
2036	6	265.808	2	5.58277	1	143			30	14.6706			2.37	1.98	0.835327	0.86289	0.683097	77.4917	4.36	-1.86207	-0.789437	-1.70426	11.9583	143.002	2370	1980	7.59085	7.77065	-0.446395	-0.287445	9	1
2036	7	227.994	1	5.42932	1	143			32	15.6487			2.47	2.1	0.850098	0.904218	0.741937	69.3493	4.39	-1.30215	-1.20598	-1.64553	12.4583	155.21	2470	2100	7.64969	7.81197	-0.385586	-0.254601	9	1
2036	8				1	153			40	17.0874	0	0	3.04	2.61	0.858521	1.11186	0.95935	76.4009		-0.824199	-0.990176	-1.11479	13.5917	184.733	3040	2610	7.86711	8.01961	-0.423189	-0.243654
2039	1				0	125			29	18.56			1.86	1.62	0.87085	0.620577	0.482426	82.6326	5.11	0.871419	-1.34051	-0.026607	8.98333	80.7003	1860	1620	7.39018	7.52833	0.0352411	0.0283397	12	2
2039	2				0	129			29	17.4268			1.95	1.71	0.876831	0.667829	0.536493	71.075	4.34	0.418479	-0.863157	-0.1967	9.26667	85.8711	1950	1710	7.44425	7.57558	0.0127838	0.00741604	12	2
2039	3				0	132			32	18.3655			2.2	1.91	0.868164	0.788457	0.647103	77.943	5.75	0.628775	-0.754175	-0.00604343	9.80833	96.2034	2200	1910	7.55486	7.69621	0.090683	0.125021	12	2
2039	4				0	136	83	61.0294	36	19.4637			2.49	2.2	0.883423	0.912283	0.788457	73.8764	6.29	0.842533	-0.525265	0.265507	10.2583	105.233	2490	2200	7.69621	7.82004	0.217987	0.238755	12	2
2039	5				0	141			39	19.6167			2.15	2.11	0.981323	0.765468	0.746688	71.6736	5.15	0.772735	-0.223404	0.348924	10.7417	115.383	2150	2110	7.65444	7.67322	-0.0193017	-0.255183	12	2
2039	7	227.994	1	5.42932	0	147			41	18.9736			3.11	2.78	0.893799	1.13462	1.02245	69.1021	7.27	0.358732	-0.361203	0.032602	11.8083	139.437	3110	2780	7.93021	8.04238	0.322531	0.37465	12	2
2040	6	797.276	3	6.6812	1	149			49	22.0711	0		2.66	2.46	0.924805	0.978326	0.900161	76.4028	6.76	1.38916	0.490139	1.21965	11.3417	128.633	2660	2460	7.80792	7.88608	-0.328035	-0.421339	9	1
2042	3	308.147	2	5.73058	0	141			20	10.0599	1		2.41	2.09	0.867188	0.879627	0.737164	77.943	5.24	-6.95182	0.479215	-3.13507	9.91667	98.3403	2410	2090	7.64492	7.78738	0.164106	0.287143	16	3
2042	4	308.147	2	5.73058	0	142	79	55.6338	46	22.8129	1	0	2.48	2.21	0.891113	0.908259	0.792992	73.8764	5.32	1.55366	0.279181	1.29397	10.3667	107.468	2480	2210	7.70075	7.81601	-0.00914832	-0.0478613	16	3
2043	1				0	127			25	15.5			2.03	1.63	0.802856	0.708036	0.48858	82.6326	4.11	-0.420703	-1.0035	-0.892733	9.05	81.9025	2030	1630	7.39634	7.61579	0.0340824	0.202259	9	1
2043	2				0	132			24	13.7741		1	2.07	1.73	0.835693	0.727549	0.548121	71.075	4.38	-1.69281	-0.442315	-1.39495	9.34167	87.2667	2070	1730	7.45588	7.6353	0.00761988	0.123325	9	1
2043	3				0	135			29	15.9122	1	1	2.18	1.88	0.862305	0.779325	0.631272	77.8805	4.85	-0.407873	-0.353775	-0.594261	9.86667	97.3511	2180	1880	7.53903	7.68708	0.0184049	0.0777594	9	1
2043	4				0	138	76	55.0725	32	16.8032	0	1	2.42	2.01	0.830566	0.883767	0.698135	73.8764	4.62	-0.110522	-0.298441	-0.38652	10.3167	106.434	2420	2010	7.60589	7.79152	0.0148305	0.174615	9	1
2043	5				0	144			34	16.3966		1	2.51	2.17	0.864502	0.920283	0.774727	70.5437	5.49	-0.404759	0.195321	-0.332116	10.7917	116.46	2510	2170	7.68248	7.82804	-0.036636	0.0533802	9	1
2043	6				0	144			37	17.8434	1	1	2.86	2.52	0.881104	1.05082	0.924259	76.4028	6.71	0.063265	-0.354496	-0.248786	11.3833	129.58	2860	2520	7.83201	7.95858	0.236935	0.313151	9	1
2043	7	56.9826	1	4.04275	0	148			38	17.3484	1	1	2.75	2.47	0.898071	1.0116	0.904218	69.05		-0.256961	-0.309007	-0.398998	11.8917	141.412	2750	2470	7.81197	7.91936	0.015435	0.0346722	9	1
2045	1				1	122			21	14.1091			1.89	1.6	0.846558	0.636577	0.470004	82.6326	4.42	-1.50216	-1.9496	-2.32142	9.04167	81.7517	1890	1600	7.37776	7.54433	-0.000240738	0.0731739
2047	1	92.9002	1	4.53153	1	140			28	14.2857			2.27	2.06	0.907471	0.81978	0.722706	82.3236	4.56	-1.8288	-0.417818	-1.40494	10.8833	118.447	2270	2060	7.63046	7.72754	-0.178815	-0.19526	9	1
2047	2	92.9002	1	4.53153	1	141			30	15.0898			2.31	2.11	0.91333	0.837247	0.746688	71.075	4.79	-1.2822	-0.507868	-1.18142	11.1583	124.508	2310	2110	7.65444	7.745	-0.177038	-0.208801	9	1
2047	3	77.0153	1	4.344	1	143			32	15.6487			2.43	2.23	0.917602	0.887891	0.802002	77.0764	5.19	-1.05237	-0.593856	-1.1209	11.7	136.89	2430	2230	7.70976	7.79565	-0.176982	-0.213572	9	1
2047	4	77.0153	1	4.344	1	146	78	53.4247	33	15.4813	0		2.49	2.3	0.923584	0.912283	0.832909	73.8764	4.87	-1.30314	-0.5159	-1.21984	12.1417	147.42	2490	2300	7.74066	7.82004	-0.257547	-0.303216	9	1
2047	6	66.4335	1	4.1962	1	157			39	15.8221			3.31	2.96	0.894165	1.19695	1.08519	77.7507	6.22	-1.45003	-0.0904434	-0.978719	13.2	174.24	3310	2960	7.99294	8.1047	-0.179592	-0.0638054	9	1
2047	7	227.994	1	5.42932	1	163			43	16.1843	1		3.08	3.04	0.986938	1.12493	1.11186	69.2264	6.51	-1.39069	0.168714	-0.752988	13.7	187.69	3080	3040	8.01961	8.03269	-0.474312	-0.665016	9	1
2048	1	371.704	2	5.9181	0	126			24	15.1172			1.71	1.46	0.85376	0.536493	0.378437	82.3236	3.66	-0.49056	-0.621241	-0.669607	8.35833	69.8617	1710	1460	7.28619	7.44425	-0.0773828	-0.0549242	12	2
2048	2	371.704	2	5.9181	0	128			26	15.8691		1	1.69	1.44	0.852051	0.524728	0.364643	71.075	3.53	-0.116545	-0.498266	-0.356614	8.64167	74.6784	1690	1440	7.2724	7.43248	-0.147458	-0.130725	12	2
2048	3	308.147	2	5.73058	0	133	66	50.3817	28	15.8291		1	1.83	1.54	0.841431	0.604316	0.431782	77.1549	4.33	-0.281882	-0.153645	-0.33526	9.18333	84.3336	1830	1540	7.33954	7.51207	-0.194956	-0.142582	12	2
2048	4	308.147	2	5.73058	0	140			37	18.8776		1	1.93	1.62	0.839356	0.65752	0.482426	73.8764		0.82865	0.599381	0.79981	9.61667	92.4803	1930	1620	7.39018	7.56528	-0.379351	-0.337314	12	2
2048	6	265.808	2	5.58277	0	143			38	18.5828			2.34	2	0.854614	0.850151	0.693147	79.1069	5.55	0.481575	0.130914	0.274587	10.6667	113.778	2340	2000	7.6009	7.75791	-0.170895	-0.100639	12	2
2048	7	227.994	1	5.42932	0	147			41	18.9736		1	2.49	2.13	0.855347	0.912283	0.756122	69.1687	5.49	0.490392	0.214168	0.348157	11.1667	124.694	2490	2130	7.66388	7.82004	-0.224408	-0.14252	12	2
2049	1	92.9002	1	4.53153	0	114			19	14.6199			1.67	1.46	0.874146	0.512824	0.378437	82.3236	3.52	-0.858686	-2.92596	-2.49072	8.50833	72.3917	1670	1460	7.28619	7.42058	0.154188	0.147553	12	2
2049	2	92.9002	1	4.53153	0	117			20	14.6103	1	1	1.67	1.51	0.904175	0.512824	0.41211	71.075	3.21	-0.921465	-2.55981	-2.26823	8.79167	77.2934	1670	1510	7.31986	7.42058	0.122349	0.0626911	12	2
2049	3	77.0153	1	4.344	0	120			22	15.2778	1	1	1.78	1.58	0.887573	0.576613	0.457425	77.5687	3.82	-0.632532	-2.43481	-1.99063	9.31667	86.8003	1780	1580	7.36518	7.48437	0.0991246	0.0731224	12	2
2049	4	77.0153	1	4.344	0	120	66	55	23	15.9722	1	1	1.86	1.66	0.892456	0.620577	0.506818	73.8764	3.79	-0.355465	-2.6967	-1.98476	9.76667	95.3878	1860	1660	7.41457	7.52833	0.141214	0.110775	12	2
2049	6	66.4335	1	4.1962	0	124			25	16.2591	1	1	2.02	1.76	0.871216	0.703098	0.565314	76.4028	4.61	-0.493441	-2.72205	-2.21946	10.8333	117.361	2020	1760	7.47307	7.61085	0.0851309	0.108196	12	2
2049	7	227.994	1	5.42932	0	130			25	14.7929	1	1	2.12	1.86	0.877319	0.751416	0.620577	69.05		-1.47228	-2.25224	-2.60285	11.3417	128.633	2120	1860	7.52833	7.65917	0.0232099	0.0515729	12	2
2050	1	371.704	2	5.9181	0	117			24	17.5323			1.53	1.38	0.901856	0.425268	0.322084	82.4806	2.66	0.766246	-1.93198	-0.427217	8.03333	64.5345	1530	1380	7.22984	7.33302	0.0271765	-0.052822	12	2
2050	2	371.704	2	5.9181	0	118			24	17.2364			1.63	1.46	0.89563	0.48858	0.378437	71.3403	2.94	0.591652	-1.97135	-0.608998	8.30833	69.0284	1630	1460	7.28619	7.39634	0.0618166	0.00070664	12	2
2050	3	308.147	2	5.73058	0	121			26	17.7584	1		1.87	1.63	0.871582	0.625938	0.48858	77.0764	3.56	0.644681	-1.90553	-0.533549	8.85	78.3225	1870	1630	7.39634	7.53369	0.137478	0.139281	12	2
2050	4	308.147	2	5.73058	0	123	67.5	54.8781	27	17.8465			1.9	1.64	0.863037	0.641854	0.494696	73.8764	3.69	0.573603	-1.86315	-0.602924	9.29167	86.3351	1900	1640	7.40245	7.54961	0.0728123	0.0908206	12	2
2050	5	265.808	2	5.58277	0	127			28	17.36			1.94	1.78	0.917481	0.662688	0.576613	70.6021	4.03	0.268032	-1.54613	-0.738199	9.75833	95.2251	1940	1780	7.48437	7.57044	0.0943769	0.0106648	12	2
2050	6	265.808	2	5.58277	0	127			30	18.6			2.17	1.89	0.87085	0.774727	0.636577	76.4028	4.13	0.565622	-1.94086	-0.741272	10.35	107.122	2170	1890	7.54433	7.68248	0.153904	0.181149	12	2
2050	7	455.924	2	6.12233	0	132			31	17.7915			2.02	1.84	0.910889	0.703098	0.609766	69.1687	4.12	0.16545	-1.56732	-0.889511	10.8417	117.542	2020	1840	7.51752	7.61085	-0.0487458	-0.121447	12	2
2051	1	743.305	3	6.61111	1	134			36	20.049			2.21	1.84	0.832519	0.792992	0.609766	82.3236	3.56	1.35204	-0.2351	0.987821	9.31667	86.8003	2210	1840	7.51752	7.70075	-0.187439	-0.0739786	8	1
2051	2	743.305	3	6.61111	1	136			38	20.545			2.41	2.13	0.883789	0.879627	0.756122	71.3403	4.99	1.41369	-0.117707	1.08896	9.60833	92.3201	2410	2130	7.66388	7.78738	0.029691	0.0483885	8	1
2051	3	616.208	3	6.42358	1	140			39	19.898			2.62	2.38	0.908325	0.963174	0.8671	77.8805	5.61	1.15472	0.115572	0.924825	10.1417	102.853	2620	2380	7.77486	7.87093	0.117221	0.0948498	8	1
2051	5	531.542	2	6.27578	1	147			48	22.213			2.78	2.71	0.974731	1.02245	0.996949	70.5437	6.7	1.47545	0.462168	1.3042	11.0583	122.287	2780	2710	7.9047	7.93021	0.0490512	-0.171223	8	1
2052	1	743.305	3	6.61111	0	126			24	15.1172			1.73	1.51	0.872803	0.548121	0.41211	82.3236	3.89	-0.607395	-1.04149	-1.03285	8.85	78.3225	1730	1510	7.31986	7.45588	-0.0600448	-0.0683722	12	2
2052	2	743.305	3	6.61111	0	126			25	15.747			1.71	1.5	0.877075	0.536493	0.405465	71.3403	3.59	-0.304791	-1.23463	-0.952462	9.13333	83.4178	1710	1500	7.31322	7.44425	-0.0765885	-0.098414	12	2
2052	3	616.208	3	6.42358	0	133			28	15.8291			1.82	1.59	0.873535	0.598836	0.463734	77.0764	3.6	-0.408607	-0.53628	-0.680618	9.66667	93.4445	1820	1590	7.37149	7.50659	-0.181799	-0.18985	12	2
2052	4	616.208	3	6.42358	0	134	71	52.9851	30	16.7075			1.86	1.61	0.865479	0.620577	0.476234	73.8764	4.12	-0.0891984	-0.69553	-0.573289	10.1083	102.178	1860	1610	7.38399	7.52833	-0.236295	-0.231891	12	2
2052	5	531.542	2	6.27578	0	140			30	15.3061			1.64	1.6	0.975586	0.494696	0.470004	71.6736	3.71	-0.941049	-0.21931	-0.909382	10.5917	112.183	1640	1600	7.37776	7.40245	-0.424442	-0.622142	12	2
2052	6	531.542	2	6.27578	0	140			32	16.3265			2.18	1.85	0.848511	0.779325	0.615186	76.4028	4.85	-0.548239	-0.739784	-0.928614	11.1667	124.694	2180	1850	7.52294	7.68708	-0.235586	-0.153008	12	2
2052	7	227.994	1	5.42932	0	145			34	16.1712			2.26	1.96	0.867188	0.815365	0.672944	69.3493	4.87	-0.760256	-0.547175	-0.90554	11.6667	136.111	2260	1960	7.5807	7.72312	-0.319299	-0.267214	12	2
2053	1	371.704	2	5.9181	1	122			22	14.781			1.85	1.69	0.913452	0.615186	0.524728	82.3236	3.4	-0.845268	-1.68101	-1.64865	8.7	75.69	1850	1690	7.43248	7.52294	0.10897	0.0517456	12	2
2053	2	371.704	2	5.9181	1	125			23	14.72	1	1	1.92	1.72	0.895752	0.652325	0.542324	71.0972	4.39	-0.949015	-1.37412	-1.4777	8.96667	80.4011	1920	1720	7.45008	7.56008	0.040198	0.0198832	12	2
2053	3	308.147	2	5.73058	1	127			24	14.88	1	1	2.01	1.89	0.940185	0.698135	0.636577	77.0764	4.96	-0.96327	-1.48785	-1.57781	9.51667	90.5669	2010	1890	7.54433	7.60589	0.128592	0.0254849	12	2
2053	4	308.147	2	5.73058	1	127	62	48.8189	24	14.88	1	1	2.11	1.93	0.914673	0.746688	0.65752	73.8556	5.24	-1.07219	-1.7738	-1.88333	9.95833	99.1684	2110	1930	7.56528	7.65444	0.139715	0.0949828	12	2
2053	5	265.808	2	5.58277	1	131			27	15.7333	1	1	2.04	1.84	0.901856	0.71295	0.609766	71.6736	4.91	-0.622701	-1.47677	-1.36451	10.4417	109.028	2040	1840	7.51752	7.62071	-0.102376	-0.134665	12	2
2053	6	265.808	2	5.58277	1	132			29	16.6437	1	1	2.32	1.99	0.857666	0.841567	0.688135	76.4028	5.53	-0.271228	-1.70406	-1.2862	11.0333	121.734	2320	1990	7.59589	7.74932	-0.0270137	0.0634347	12	2
2053	7	227.994	1	5.42932	1	137			31	16.5166	1	1	2.43	2.09	0.859985	0.887891	0.737164	69.3493	5.21	-0.482137	-1.3173	-1.20318	11.5167	132.634	2430	2090	7.64492	7.79565	-0.120512	-0.0227227	12	2
2054	1	371.704	2	5.9181	0	125			21	13.44			1.79	1.72	0.960815	0.582216	0.542324	82.3236	4.03	-1.98318	-1.58466	-2.3293	9.31667	86.8003	1790	1720	7.45008	7.48997	0.154651	0.00585894	9	1
2054	2	371.704	2	5.9181	0	125			22	14.08	1		1.94	1.81	0.932983	0.662688	0.593327	71.0972	3.68	-1.50625	-1.75788	-2.17444	9.6	92.16	1940	1810	7.50108	7.57044	0.237738	0.145262	9	1
2054	3	308.147	2	5.73058	0	125			24	15.36	1		2.2	2.06	0.936279	0.788457	0.722706	77.943	4.65	-0.776508	-2.08754	-1.93925	10.1333	102.684	2200	2060	7.63046	7.69621	0.440098	0.349742	9	1
2054	4	308.147	2	5.73058	0	126	70	55.5556	27	17.0068	1		2.25	2.19	0.973267	0.81093	0.783902	73.8764	5.21	-0.0858371	-2.26058	-1.53905	10.5833	112.007	2250	2190	7.69166	7.71869	0.494582	0.313421	9	1
2054	5	265.808	2	5.58277	0	132			29	16.6437	1		2.41	2.41	1	0.879627	0.879627	71.6736	5.73	-0.353628	-1.70116	-1.39297	11.0583	122.287	2410	2410	7.78738	7.78738	0.534756	0.290986	9	1
2054	6	265.808	2	5.58277	0	134			32	17.8213	1		2.59	2.47	0.953613	0.951658	0.904218	77.7507	6.52	-0.00575389	-1.93572	-1.20131	11.6417	135.528	2590	2470	7.81197	7.85941	0.484301	0.349429	9	1
2054	7	227.994	1	5.42932	0	139			35	18.115	1		2.77	2.68	0.967407	1.01885	0.985817	69.1687	6.58	-0.0147267	-1.75631	-0.998604	12.1333	147.218	2770	2680	7.89357	7.9266	0.500621	0.32904	9	1
2056	1	92.9002	1	4.53153	0	117			18	13.1492			1.19	1.16	0.974731	0.173953	0.14842	82.3236	2.74	-2.16005	-2.62135	-3.1947	8.85	78.3225	1190	1160	7.05618	7.08171	-0.214719	-0.397585	9	1
2056	2	92.9002	1	4.53153	0	117			25	18.2628	1	1	1.25	1.2	0.959961	0.223144	0.182322	71.0972	2.85	0.756498	-2.79689	-0.952462	9.13333	83.4178	1250	1200	7.09008	7.1309	-0.215757	-0.401447	9	1
2056	3	77.0153	1	4.344	0	121			33	22.5394	1		1.46	1.34	0.917725	0.378437	0.29267	77.1549	3.2	1.63591	-2.47764	0.204546	9.68333	93.7669	1460	1340	7.20042	7.28619	-0.228166	-0.3725	9	1
2056	4	77.0153	1	4.344	0	121	65.7	54.2975	21	14.3433	1		1.31	1.25	0.954102	0.270027	0.223144	73.8764	3.42	-1.43615	-2.72848	-2.88772	10.1167	102.347	1310	1250	7.1309	7.17778	-0.272494	-0.43499	9	1
2056	5	66.4335	1	4.1962	0	125			22	14.08	1		1.6	1.36	0.849976	0.470004	0.307485	70.6021	3.39	-1.76609	-2.41055	-2.92644	10.5917	112.183	1600	1360	7.21524	7.37776	-0.277552	-0.261954	9	1
2056	6	66.4335	1	4.1962	0	125			26	16.64	1		1.63	1.48	0.907959	0.48858	0.392042	76.4028	3.42	-0.39862	-2.80865	-2.20708	11.1833	125.067	1630	1480	7.2998	7.39634	-0.220859	-0.310361	9	1
2056	7	56.9826	1	4.04275	0	130			27	15.9763	1		1.69	1.54	0.911133	0.524728	0.431782	69.1687	3.99	-0.862272	-2.54169	-2.33365	11.6667	136.111	1690	1540	7.33954	7.43248	-0.310967	-0.40015	9	1
2056	8	208.23	1	5.33864	0	136			31	16.7604	1	0	1.94	1.82	0.93811	0.662688	0.598836	76.4009	4.79	-0.759148	-2.80818	-2.21498	12.8083	164.053	1940	1820	7.50659	7.57044	-0.333179	-0.461786	9	1
2056	9	208.23	1	5.33864	0	139			34	17.5974	1	0	2.01	1.87	0.930298	0.698135	0.625938	63.4862	4.7	-0.504752	-2.82116	-1.93186	13.3	176.89	2010	1870	7.53369	7.60589	-0.437381	-0.554702	9	1
2056	12	46.5839	1	3.84125	0	144			41	19.7724	1	0	2.43	2.28	0.938232	0.887891	0.824175	64.3798	5.53	0.0097596	-2.712	-1.43809	14.65	214.623	2430	2280	7.73193	7.79565	-0.35066	-0.482734	9	1
2057	1	371.704	2	5.9181	1	132			34	19.5133			2.07	1.72	0.83081	0.727549	0.542324	82.3236	4.17	1.23511	-0.488362	0.766051	9.25	85.5625	2070	1720	7.45008	7.6353	-0.23774	-0.139089	6	1
2057	2	371.704	2	5.9181	1	135			34	18.6557			2.19	1.75	0.799072	0.783902	0.559616	71.3403	4.48	0.92944	-0.209238	0.617095	9.54167	91.0434	2190	1750	7.46737	7.69166	-0.288849	-0.0983201	6	1
2057	3	308.147	2	5.73058	1	140			39	19.898		0	2.26	1.85	0.818481	0.815365	0.615186	77.0764	4.19	1.15472	0.115572	0.924825	10.0833	101.674	2260	1850	7.52294	7.72312	-0.410546	-0.263758	6	1
2057	4	308.147	2	5.73058	1	140	80	57.1429	44	22.449			2.36	1.94	0.822021	0.858662	0.662688	73.8556	4.79	1.60537	-0.184785	1.21173	10.5167	110.6	2360	1940	7.57044	7.76642	-0.402545	-0.26566	6	1
2057	5	265.808	2	5.58277	1	153			36	15.3787			2.2	2.05	0.931763	0.788457	0.71784	70.6021	5.11	-1.02506	1.29678	-0.0106161	10.9917	120.817	2200	2050	7.6256	7.69621	-0.702324	-0.783407	6	1
2057	6	265.808	2	5.58277	1	147			49	22.6757		0	2.71	2.23	0.822876	0.996949	0.802002	77.0778	5.34	1.45772	0.0230794	1.09318	11.5833	134.174	2710	2230	7.70976	7.9047	-0.482748	-0.300384	6	1
2057	7	56.9826	1	4.04275	1	152			53	22.9398			2.72	2.17	0.797729	1.00063	0.774727	69.3493	4.69	1.42112	0.287367	1.16704	12.0833	146.007	2720	2170	7.68248	7.90839	-0.825375	-0.58372	6	1
2058	1				0	120			20	13.8889			1.68	1.66	0.988037	0.518794	0.506818	82.3236	3.9	-1.48827	-2.08237	-2.33027	8.84167	78.1751	1680	1660	7.41457	7.42655	0.221499	0.0238447	12	2
2058	2				0	122			21	14.1091			1.79	1.73	0.966431	0.582216	0.548121	71.4965	4.48	-1.36636	-1.91611	-2.14474	9.13333	83.4178	1790	1730	7.45588	7.48997	0.250533	0.0905665	12	2
2058	4				0	123	76	59.375	23	15.2026			1.83	1.76	0.96167	0.604316	0.565314	73.8556	4.49	-0.869604	-2.40621	-2.23009	10.1	102.01	1830	1760	7.47307	7.51207	0.185812	0.0277739	12	2
2058	5				0	123			24	15.8636			1.89	1.82	0.962891	0.636577	0.598836	70.6021	5.62	-0.629334	-2.71227	-2.309	10.5667	111.654	1890	1820	7.50659	7.54433	0.205619	0.0431481	12	2
2058	7	227.994	1	5.42932	0	141			28	14.0838			2.22	2.15	0.968384	0.797507	0.765468	69.1021	5.9	-2.08292	-1.08239	-2.09068	11.6583	135.917	2220	2150	7.67322	7.70526	0.0295367	-0.127827	12	2
2059	1	743.305	3	6.61111	0	135			35	19.2044			1.99	1.87	0.939697	0.688135	0.625938	82.3236	3.96	1.04052	0.230016	0.854501	9.09167	82.6584	1990	1870	7.53369	7.59589	0.0392437	-0.103545	14	3
2059	2	743.305	3	6.61111	0	137			38	20.2461			2	1.8	0.899902	0.693147	0.587787	71.4965	5.02	1.24905	0.342148	1.06687	9.38333	88.0469	2000	1800	7.49554	7.6009	-0.138198	-0.213097	14	3
2059	3	616.208	3	6.42358	0	143			35	17.1157			2.22	2	0.900879	0.797507	0.693147	77.0764	5.05	0.128053	0.771815	0.335523	9.91667	98.3403	2220	2000	7.6009	7.70526	-0.0994764	-0.134927	14	3
2059	4	616.208	3	6.42358	0	143	83	58.8652	45	22.006			2.42	2.14	0.884277	0.883767	0.760806	73.8556	6.01	1.40896	0.422051	1.20578	10.3583	107.295	2420	2140	7.66856	7.79152	-0.0959821	-0.118692	14	3
2059	5	531.542	2	6.27578	0	148			47	21.4573			2.13	2.06	0.967041	0.756122	0.722706	72.0743	5.82	1.19991	0.669987	1.12096	10.8417	117.542	2130	2060	7.63046	7.66388	-0.382831	-0.618594	14	3
2059	6	531.542	2	6.27578	0	145			45	21.4031			2.62	2.37	0.904541	0.963174	0.86289	76.4028	5.97	1.07331	-0.300784	0.639428	11.4167	130.34	2620	2370	7.77065	7.87093	-0.0183185	-0.0694795	14	3
2059	7	455.924	2	6.12233	0	153			52	22.2137			2.67	2.4	0.898804	0.982078	0.875469	69.1687	6.53	1.14991	0.285748	1.02253	11.9083	141.808	2670	2400	7.78322	7.88983	-0.361459	-0.417085	14	3
2060	1	371.704	2	5.9181	0	126			30	18.8965			2.02	1.9	0.940552	0.703098	0.641854	82.3236	4.53	0.814605	-1.65088	-0.293248	9.71667	94.4136	2020	1900	7.54961	7.61085	0.254508	0.123803	12	2
2060	2	371.704	2	5.9181	0	126			26	16.3769	0		2.11	1.84	0.871948	0.746688	0.609766	71.4965	4.15	-0.220012	-1.87443	-1.36034	10.0083	100.167	2110	1840	7.51752	7.65444	0.187891	0.220479	12	2
2060	3	308.147	2	5.73058	0	133			35	19.7863	1		2.16	1.94	0.898071	0.770108	0.662688	77.0764	4.74	0.874149	-1.16219	-0.0274284	10.5417	111.127	2160	1940	7.57044	7.67786	0.0362518	-0.0114711	12	2
2060	4	308.147	2	5.73058	0	133	81	60.9023	38	21.4823	0		2.29	2.06	0.899536	0.828552	0.722706	73.8556	4.84	1.17211	-1.56094	0.0795002	10.9917	120.817	2290	2060	7.63046	7.73631	0.0910373	0.0394365	12	2
2060	5	265.808	2	5.58277	0	138			41	21.5291	0	1	2.11	1.96	0.928833	0.746688	0.672944	71.6736	5.21	1.10069	-1.24461	0.211719	11.4583	131.293	2110	1960	7.5807	7.65444	-0.19995	-0.3406	12	2
2060	6	265.808	2	5.58277	0	141			45	22.6347	0		2.94	2.45	0.833252	1.07841	0.896088	76.4028	6.44	1.21782	-1.4092	0.350873	12.05	145.202	2940	2450	7.80384	7.98617	0.123966	0.305639	12	2
2060	7	683.855	3	6.52775	0	146			49	22.9874	1		3	2.6	0.866577	1.09861	0.955511	69.1021	6.83	1.19972	-1.21208	0.516693	12.5417	157.293	3000	2600	7.86327	8.00637	0.0365961	0.114426	12	2
2064	1	92.9002	1	4.53153	1	130			32	18.9349			2.33	2.04	0.875488	0.845868	0.71295	82.3236	5.02	1.11005	-0.678121	0.560179	9.08333	82.5069	2330	2040	7.62071	7.75362	0.178078	0.223775	12	2
2064	2	92.9002	1	4.53153	1	131			34	19.8124	0		2.34	2.07	0.884521	0.850151	0.727549	71.0972	4.71	1.29407	-0.71554	0.71665	9.35833	87.5784	2340	2070	7.6353	7.75791	0.137055	0.155513	12	2
2064	3	77.0153	1	4.344	1	135			38	20.8505	1	1	2.34	2.1	0.897339	0.850151	0.741937	77.943	5.04	1.41221	-0.522649	0.902241	9.9	98.01	2340	2100	7.64969	7.75791	-0.00579504	-0.0293525	12	2
2064	4	77.0153	1	4.344	1	137	82	59.854	42	22.3773	0	1	2.56	2.23	0.871094	0.940007	0.802002	73.9583	5.02	1.62272	-0.513638	1.10791	10.35	107.122	2560	2230	7.70976	7.84776	-0.00342921	0.0485512	12	2
2064	7	56.9826	1	4.04275	1	147			52	24.0641	0	1	2.69	2.5	0.929321	0.989541	0.916291	69.2264	5.76	1.63239	-0.242273	1.17066	11.9083	141.808	2690	2500	7.82405	7.8973	-0.290232	-0.411018	12	2
2065	3	308.147	2	5.73058	1	139			33	17.0799		1	2.24	1.95	0.870483	0.806476	0.667829	77.5687	3.89	0.0554043	-0.390279	-0.218632	10.6333	113.068	2240	1950	7.57558	7.71423	-0.265168	-0.21928	9	1
2065	4	308.147	2	5.73058	1	140	82	58.5714	38	19.3878		1	2.14	1.85	0.86438	0.760806	0.615186	73.9583	3.52	0.793089	-0.592208	0.216169	11.0917	123.025	2140	1850	7.52294	7.66856	-0.475928	-0.447865	9	1
2065	5	265.808	2	5.58277	1	146			39	18.2961		1	1.92	1.85	0.963501	0.652325	0.615186	71.6736	3.96	0.324948	-0.0506371	0.0928516	11.5583	133.595	1920	1850	7.52294	7.56008	-0.723498	-0.910877	9	1
2065	6	265.808	2	5.58277	1	150			44	19.5556		1	2.38	2.25	0.945312	0.8671	0.81093	77.0778	5.07	0.595856	-0.0502905	0.290118	12.15	147.623	2380	2250	7.71869	7.77486	-0.566329	-0.707604	9	1
2065	7	227.994	1	5.42932	1	156			46	18.902		1	2.68	2.34	0.873047	0.985817	0.850151	69.3493		0.274105	0.353667	0.263901	12.6417	159.812	2680	2340	7.75791	7.89357	-0.788516	-0.716299	9	1
2066	1	371.704	2	5.9181	1	138			34	17.8534			2.32	1.91	0.823242	0.841567	0.647103	82.4806	4.67	0.550258	-0.0630698	0.36382	9.94167	98.8367	2320	1910	7.55486	7.74932	-0.248509	-0.0863845	9	1
2066	2	371.704	2	5.9181	1	139			34	17.5974			2.38	1.98	0.831909	0.8671	0.683097	71.4965	4.84	0.387426	-0.0954898	0.208974	10.2167	104.38	2380	1980	7.59085	7.77486	-0.208163	-0.0548793	9	1
2066	3	308.147	2	5.73058	1	143			36	17.6048			2.61	2.14	0.819824	0.95935	0.760806	77.0764	5.35	0.242553	0.0746355	0.145207	10.7583	115.742	2610	2140	7.66856	7.86711	-0.264781	-0.0459903	9	1
2066	4	308.147	2	5.73058	1	144	83	57.6389	42	20.2546			2.51	2.01	0.800781	0.920283	0.698135	73.9583	4.92	1.01616	-0.0822788	0.647364	11.2	125.44	2510	2010	7.60589	7.82804	-0.48399	-0.256505	9	1
2066	5	265.808	2	5.58277	1	149			46	20.7198		0	2.12	2.04	0.962158	0.751416	0.71295	71.6736	5.17	1.02967	0.230758	0.77837	11.6667	136.111	2120	2040	7.62071	7.65917	-0.714203	-0.914527	9	1
2066	6	265.808	2	5.58277	1	152			50	21.6413			3.03	2.38	0.7854	1.10856	0.8671	77.7507	6.3	1.13095	0.140963	0.834166	12.25	150.062	3030	2380	7.77486	8.01632	-0.630118	-0.276401	9	1
2066	7	56.9826	1	4.04275	1	157			55	22.3133			3.17	2.47	0.779175	1.15373	0.904218	69.3493	6.3	1.16938	0.239537	0.955238	12.8333	164.694	3170	2470	7.81197	8.06149	-0.867279	-0.47679	9	1
2066	8				1	165			61	22.4059	0	0	3.88	3.16	0.814331	1.35583	1.15057	76.4009		1.00837	0.260154	0.942479	13.8917	192.978	3880	3160	8.05833	8.26359	-0.773788	-0.371855
2067	4	308.147	2	5.73058	0	123	77	62.6016	31	20.4904			1.99	1.7	0.854248	0.688135	0.530628	73.9583	4.27	1.32376	-1.86315	0.158701	9.25	85.5625	1990	1700	7.43838	7.59589	0.106135	0.139441	8	1
2067	6	265.808	2	5.58277	0	128			32	19.5312			2.22	1.85	0.833252	0.797507	0.615186	77.7507	4.89	0.861172	-1.73062	-0.332246	10.3	106.09	2220	1850	7.52294	7.70526	0.0785924	0.188381	8	1
2067	7	56.9826	1	4.04275	0	132			35	20.0872	1		2.46	2.1	0.853638	0.900161	0.741937	69.1021	5.38	0.898164	-1.5017	-0.181973	10.8	116.64	2460	2100	7.64969	7.80792	0.178357	0.268306	8	1
2068	1	371.704	2	5.9181	0	136			34	18.3824			2.08	1.87	0.898926	0.732368	0.625938	82.4806	4.04	0.734788	0.187249	0.563118	9.36667	87.7344	2080	1870	7.53369	7.64012	-0.0138184	-0.0628026	14	3
2068	2	371.704	2	5.9181	0	136			34	18.3824	1		2.19	2.03	0.92688	0.783902	0.708036	71.4965	4.12	0.654357	-0.072868	0.352051	9.65	93.1225	2190	2030	7.61579	7.69166	0.145554	0.0467858	14	3
2068	3	308.147	2	5.73058	0	144			41	19.7724	1	0	2.5	2.24	0.895996	0.916291	0.806476	77.1549	4.52	0.944691	0.70693	0.908799	10.1917	103.87	2500	2240	7.71423	7.82405	0.0605031	0.0389842	14	3
2068	4	308.147	2	5.73058	0	146	85	58.2192	45	21.1109	1		2.42	2.19	0.904907	0.883767	0.783902	73.9583	4.73	1.17616	0.624685	1.07254	10.6333	113.068	2420	2190	7.69166	7.79152	-0.127209	-0.195809	14	3
2068	5	265.808	2	5.58277	0	149			45	20.2694	1		2.86	2.61	0.912476	1.05082	0.95935	71.6736	5.35	0.873463	0.566784	0.810136	11.1	123.21	2860	2610	7.86711	7.95858	0.15645	0.112097	14	3
2068	6	265.808	2	5.58277	0	149			49	22.0711	1		2.94	2.76	0.938721	1.07841	1.01523	76.4028	6.13	1.16669	-0.00962186	0.886614	11.6917	136.695	2940	2760	7.92299	7.98617	0.2118	0.0763276	14	3
2068	7	455.924	2	6.12233	0	150			49	21.7778	1		3.01	2.63	0.873657	1.10194	0.966984	69.1687	5.93	1.0134	-0.36016	0.660325	12.1833	148.434	3010	2630	7.87474	8.0097	-0.00251827	0.0626848	14	3
2069	4	616.208	3	6.42358	0	145	82	56.5517	33	15.6956	1	1	2.29	2.19	0.956299	0.828552	0.783902	73.5694	6.89	-1.18224	-1.1164	-1.45513	12.3083	151.495	2290	2190	7.69166	7.73631	-0.177594	-0.319152	12	2
2069	6	531.542	2	6.27578	0	154			39	16.4446	1		2.94	2.86	0.972778	1.07841	1.05082	77.4917	8.59	-1.07962	-0.687908	-1.08167	13.3583	178.445	2940	2860	7.95858	7.98617	0.0404811	-0.127303	12	2
2069	7	56.9826	1	4.04275	0	157			42	17.0392	1	1	2.87	2.86	0.99646	1.05431	1.05082	69.2264	8.76	-0.912552	-0.470015	-0.876612	13.8583	192.053	2870	2860	7.95858	7.96207	-0.161051	-0.404649	12	2
2069	8	208.23	1	5.33864	0	160			46	17.9688	1	0	3.28	3.27	0.996948	1.18784	1.18479	76.4009	9.46	-0.766419	-0.292652	-0.7679	14.9917	224.75	3280	3270	8.09255	8.0956	-0.050895	-0.304095	12	2
2069	9	416.401	2	6.03165	0	160			47	18.3594	1	0	3.49	3.25	0.931152	1.2499	1.17866	63.873	9.3	-0.705115	-0.353878	-0.780377	15.4917	239.992	3490	3250	8.08641	8.15766	-0.155154	-0.183215	12	2
2069	10	48.9274	1	3.89034	0	161			48	18.5178	1	0	3.33	3.32	0.996948	1.20297	1.19997	66.8005	9.28	-0.724705	-0.236202	-0.745344	15.9417	254.137	3330	3320	8.10772	8.11073	-0.213598	-0.470868	12	2
2069	11	587.183	3	6.37534	0	162			49	18.6709	1	0	3.66	3.64	0.994507	1.29746	1.29198	59.2496	10.47	-0.758483	-0.114657	-0.71006	16.4417	270.328	3660	3640	8.19974	8.20522	-0.0278651	-0.274848	12	2
2070	2	92.9002	1	4.53153	0	145			32	15.22			2.38	2.15	0.90332	0.8671	0.765468	71.2944	4.45	-0.947524	0.633144	-0.440766	10.4	108.16	2380	2150	7.67322	7.77486	-0.0185006	-0.0275547	9	1
2070	3	77.0153	1	4.344	0	149			34	15.3146			2.47	2.15	0.870361	0.904218	0.765468	77.5687	4.02	-1.02687	0.727547	-0.436591	10.9333	119.538	2470	2150	7.67322	7.81197	-0.191432	-0.112071	9	1
2070	4	77.0153	1	4.344	0	149	84	56.3758	36	16.2155			2.62	2.53	0.965576	0.963174	0.928219	73.9604	5	-0.670195	0.238772	-0.440689	11.4	129.96	2620	2530	7.83597	7.87093	0.117529	-0.0411455	9	1
2070	5	66.4335	1	4.1962	0	154			38	16.0229			2.81	2.66	0.946533	1.03318	0.978326	69.5875	5.91	-0.883427	0.50229	-0.398998	11.8333	140.028	2810	2660	7.88608	7.94094	0.0235854	-0.0729949	9	1
2070	6	66.4335	1	4.1962	0	157			40	16.2278			3.04	2.88	0.947266	1.11186	1.05779	80.3361	7.17	-0.937007	0.383264	-0.447144	12.4333	154.588	3040	2880	7.96555	8.01961	0.0660697	-0.0217543	9	1
2070	7	56.9826	1	4.04275	0	163			43	16.1843			3.13	3.01	0.961548	1.14103	1.10194	69.1021	6.97	-1.10116	0.874107	-0.311334	12.9417	167.487	3130	3010	8.0097	8.04879	-0.11483	-0.238605	9	1
2070	8	208.23	1	5.33864	0	170			49	16.955	0	0	3.55	3.43	0.966187	1.26695	1.23256	76.4009	7.8	-1.02195	1.42191	-0.0811257	14.0833	198.34	3550	3430	8.14032	8.1747	-0.202153	-0.330232	9	1
2070	9	208.23	1	5.33864	0	171			54	18.4672	0	0	3.82	3.7	0.968506	1.34025	1.30833	63.873	8.36	-0.455409	1.46397	0.288027	14.5667	212.188	3820	3700	8.21609	8.24801	-0.133555	-0.287898	9	1
2070	10	195.764	1	5.27691	0	172			54	18.2531	0	0	3.9	3.48	0.892212	1.36098	1.24703	66.8005	8.6	-0.639648	1.55171	0.192745	15.0333	226.001	3900	3480	8.15479	8.26873	-0.480368	-0.327849	9	1
2070	11	195.764	1	5.27691	0	173			57	19.0451	0	0	4.49	4.09	0.910889	1.50185	1.40855	59.2496	10.15	-0.417837	1.64866	0.385688	15.5333	241.284	4490	4090	8.3163	8.40961	-0.0564231	0.0629288	9	1
2070	12	186.387	1	5.22783	0	173			57	19.0451	0	0	4.16	3.31	0.795654	1.42552	1.19695	64.3277	8.67	-0.500306	1.6142	0.324431	15.9083	253.075	4160	3310	8.1047	8.33327	-0.920913	-0.349533	9	1
2071	3				1	130			33	19.5266			2.44	2.08	0.852417	0.891998	0.732368	77.2667	5.17	1.20214	-0.940832	0.516023	9.45	89.3025	2440	2080	7.64012	7.79975	0.180261	0.290962
2072	2				0	131			30	17.4815			2.34	1.93	0.824707	0.850151	0.65752	71.2944	4.89	0.501401	-0.343838	0.154328	9.00833	81.1501	2340	1930	7.56528	7.75791	0.219969	0.382654	18	3
2072	3				0	137			33	17.5822	1		2.8	2.43	0.867798	1.02962	0.887891	77.2667	5.08	0.4154	0.210363	0.311768	9.55	91.2025	2800	2430	7.79565	7.93737	0.529461	0.64513	18	3
2072	4				0	138	81	58.6956	38	19.9538	1		2.79	2.38	0.853027	1.02604	0.8671	73.9604	5.17	1.02879	-0.0313847	0.669865	10.0083	100.167	2790	2380	7.77486	7.9338	0.374965	0.509478	18	3
2072	5				0	145			40	19.025	1		3.13	2.73	0.872192	1.14103	1.0043	69.4028	5.73	0.449863	-0.300784	0.0929208	11.45	131.102	3130	2730	7.91206	8.04879	0.389708	0.512993	18	3
2073	2	371.704	2	5.9181	1	137			32	17.0494			2.58	2.37	0.918579	0.947789	0.86289	71.2944	4.95	-0.0706095	-0.968606	-0.670525	11.0167	121.367	2580	2370	7.77065	7.85554	0.185376	0.151565	6	1
2073	3	308.147	2	5.73058	1	143			35	17.1157			2.69	2.46	0.914429	0.989541	0.900161	77.8805	4.96	-0.177226	-0.467823	-0.48388	11.5583	133.595	2690	2460	7.80792	7.8973	0.0240508	0.00649411	6	1
2073	4	308.147	2	5.73058	1	143	81	56.6434	38	18.5828		0	2.82	2.61	0.925415	1.03674	0.95935	73.9604	6	0.305273	-0.856539	-0.356001	12.0167	144.4	2820	2610	7.86711	7.94449	0.104917	0.0551615	6	1
2073	5	265.808	2	5.58277	1	152			42	18.1787			2.98	2.81	0.942871	1.09192	1.03318	69.4028	6.27	0.301338	0.835276	0.504076	11.4583	131.293	2980	2810	7.94094	7.99968	-0.0175157	-0.105433	6	1
2073	6	265.808	2	5.58277	1	158			46	18.4265			3.31	3.23	0.97583	1.19695	1.17248	79.7555	6.26	-0.0183436	0.201792	0.0206437	13.05	170.303	3310	3230	8.08024	8.1047	-0.0404658	-0.221847	6	1
2073	7	227.994	1	5.42932	1	162			52	19.8141			3.95	3.71	0.939209	1.37372	1.31103	69.2264	7.29	0.342647	0.12465	0.304344	13.5667	184.054	3950	3710	8.21879	8.28147	0.11759	0.0791116	6	1
2075	3	616.208	3	6.42358	1	130			28	16.5681	1		2.67	2.18	0.816406	0.982078	0.779325	77.8805	4.98	-0.172382	-1.6829	-1.1735	10.5167	110.6	2670	2180	7.68708	7.88983	0.254848	0.507648	6	1
2075	4	616.208	3	6.42358	1	132	70	53.0303	30	17.2176	1		2.59	2.2	0.849365	0.951658	0.788457	73.8764	4.93	0.0300147	-1.64956	-1.01023	10.9667	120.268	2590	2200	7.69621	7.85941	0.174313	0.321373	6	1
2075	5	531.542	2	6.27578	1	134			29	16.1506	1		2	1.92	0.959961	0.693147	0.652325	71.6736	4.38	-0.66318	-1.69144	-1.57582	11.4417	130.912	2000	1920	7.56008	7.6009	-0.185729	-0.343688	6	1
2075	6	531.542	2	6.27578	1	136			32	17.301	1		2.81	2.47	0.878906	1.03318	0.904218	77.0778	5.72	-0.230813	-1.83294	-1.35121	12.0167	144.4	2810	2470	7.81197	7.94094	0.243418	0.335469	6	1
2075	7	227.994	1	5.42932	1	142			35	17.3577	1		2.56	2.49	0.972656	0.940007	0.912283	69.2264	5.71	-0.348964	-1.41278	-1.1544	12.5333	157.084	2560	2490	7.82004	7.84776	0.00759559	-0.172971	6	1
2076	2	92.9002	1	4.53153	1	130			26	15.3846	0	0	2.23	1.9	0.851929	0.802002	0.641854	71.4965	4.63	-0.921363	-1.78903	-1.81027	10.7167	114.847	2230	1900	7.54961	7.70976	-0.00920015	0.0902939	12	2
2076	3	77.0153	1	4.344	1	133			27	15.2637		1	2.42	2.31	0.954468	0.883767	0.837247	77.1549	5.28	-1.18275	-1.72299	-1.94946	11.25	126.562	2420	2310	7.745	7.79152	0.246835	0.124375	12	2
2076	4	77.0153	1	4.344	1	135	73	54.0741	30	16.4609			2.68	2.48	0.925293	0.985817	0.908259	73.8764	5.53	-0.562158	-1.72511	-1.52808	11.6917	136.695	2680	2480	7.81601	7.89357	0.335029	0.294559	12	2
2076	5	66.4335	1	4.1962	1	140			33	16.8367	0		2.22	2	0.900879	0.797507	0.693147	70.5437		-0.51085	-1.40585	-1.27763	12.1583	147.825	2220	2000	7.6009	7.70526	-0.357198	-0.383153	12	2
2076	6	66.4335	1	4.1962	1	145			38	18.0737			3.36	3.24	0.964233	1.21194	1.17557	76.4028	6.71	-0.0962859	-1.23406	-0.846821	12.7583	162.775	3360	3240	8.08333	8.1197	0.579096	0.441203	12	2
2076	7	227.994	1	5.42932	1	152			41	17.7458	0	1	3.44	3.42	0.994141	1.23547	1.22964	69.1021	7.9	-0.38731	-0.801628	-0.749675	13.2417	175.342	3440	3420	8.1374	8.14323	0.460756	0.225835	12	2
2077	3				0	140			28	14.2857			2.05	1.88	0.916992	0.71784	0.631272	77.1549	4.02	-1.478	0.196968	-0.96865	10.1333	102.684	2050	1880	7.53903	7.6256	-0.0871195	-0.14687	12	2
2077	4				0	140	81	57.8571	30	15.3061			2.17	1.83	0.843262	0.774727	0.604316	73.8556	4.49	-0.941049	-0.21931	-0.909382	10.5667	111.654	2170	1830	7.51207	7.68248	-0.195345	-0.0941252	12	2
2077	7	683.855	3	6.52775	0	153			38	16.2331			2.86	2.52	0.881104	1.05082	0.924259	69.2264	5.88	-0.84216	0.127103	-0.540348	12.1333	147.218	2860	2520	7.83201	7.95858	-0.0847758	0.00542795	12	2
2078	4				0	141	81	57.4468	36	18.1077	1	1	2.62	2.22	0.84729	0.963174	0.797507	73.5694	5.1	0.141055	-0.840176	-0.440689	11.4333	130.721	2620	2220	7.70526	7.87093	0.0270923	0.162895	9	1
2078	5				0	146			37	17.3578		1	2.7	2.35	0.870361	0.993252	0.854415	69.3681	5.51	-0.253013	-0.577706	-0.540601	11.8667	140.818	2700	2350	7.76217	7.90101	-0.0365396	0.0533612	9	1
2078	7	227.994	1	5.42932	0	154			51	21.5045	0		3.26	2.87	0.880249	1.18173	1.05431	69.1021	6.5	0.816344	-0.426044	0.531977	12.9667	168.134	3260	2870	7.96207	8.08948	-0.0334203	0.0387809	9	1
2079	5	797.276	3	6.6812	0	138			43	22.5793	1		2.16	1.81	0.837891	0.770108	0.593327	69.5875	4.9	1.54542	-0.164052	1.11014	10.2083	104.21	2160	1810	7.50108	7.67786	-0.235152	-0.182975	11	2
2079	7	455.924	2	6.12233	0	147			52	24.0641	0		2.68	2.34	0.873047	0.985817	0.850151	69.3493	5.73	1.57703	0.0511319	1.28286	11.3167	128.067	2680	2340	7.75791	7.89357	-0.178242	-0.173784	11	2
2080	4	616.208	3	6.42358	1	126	77	61.1111	30	18.8965	0		2.08	1.63	0.783569	0.732368	0.48858	73.9583	3.67	0.697549	-2.50194	-0.953416	10.85	117.722	2080	1630	7.39634	7.64012	-0.235726	-0.0332849	11	2
2080	5	531.542	2	6.27578	1	130			33	19.5266	0		2.16	1.79	0.828613	0.770108	0.582216	71.6736	3.62	0.77796	-2.22177	-0.711069	11.3167	128.067	2160	1790	7.48997	7.67786	-0.235432	-0.121352	11	2
2080	6	531.542	2	6.27578	1	133			36	20.3516	0		2.54	2.01	0.79126	0.932164	0.698135	77.7507	4.69	0.900355	-2.13566	-0.544302	11.8917	141.412	2540	2010	7.60589	7.83992	-0.159493	0.104647	11	2
2080	7	455.924	2	6.12233	1	139			38	19.6677	0		2.91	2.4	0.824707	1.06815	0.875469	69.3493		0.572825	-1.74972	-0.625921	12.4	153.76	2910	2400	7.78322	7.97591	-0.011201	0.230904	11	2
2081	4	616.208	3	6.42358	0	139	81	58.2734	32	16.5623	1	1	2.07	1.93	0.932251	0.727549	0.65752	73.9583	4.73	-0.197608	-0.0848662	-0.332246	10.2667	105.404	2070	1930	7.56528	7.6353	-0.0886656	-0.196573	18	3
2081	5	531.542	2	6.27578	0	144			33	15.9143	1	1	2.15	2.11	0.981323	0.765468	0.746688	71.6736	5.19	-0.646856	0.195321	-0.490403	10.7417	115.383	2150	2110	7.65444	7.67322	-0.041754	-0.246211	18	3
2081	6	531.542	2	6.27578	0	148			39	17.805	1	1	2.5	2.24	0.895996	0.916291	0.806476	77.7507	4.07	0.0689832	0.268304	0.0628254	11.3083	127.878	2500	2240	7.71423	7.82405	-0.172992	-0.179	18	3
2081	7	968.768	3	6.87602	0	152			42	18.1787	1	1	2.66	2.44	0.917236	0.978326	0.891998	69.1021	5.94	-0.382057	-1.19122	-0.83736	13.8083	190.67	2660	2440	7.79975	7.88608	-0.4054	-0.454525	18	3
2082	4				0	140	82	58.5714	31	15.8163	1		2.56	2.11	0.824097	0.940007	0.746688	73.5694	5.43	-0.65444	-0.21931	-0.724046	10.6333	113.068	2560	2110	7.65444	7.84776	0.0750625	0.281678
2083	5				0	160			50	19.5312			3.14	3.12	0.99353	1.14422	1.13783	69.3681	7.3	0.440165	1.01637	0.748766	12.1667	148.028	3140	3120	8.04559	8.05198	0.141464	-0.135235
2084	6				1	153			34	14.5243	1		2.5	2.06	0.823975	0.916291	0.722706	79.7555	6.04	-1.70147	1.23197	-0.375054	11.1333	123.951	2500	2060	7.63046	7.82405	-0.671212	-0.455614
2084	7				1	153			35	14.9515	1		2.45	2.01	0.820312	0.896088	0.698135	69.2264	5.16	-1.55004	0.769874	-0.593119	11.65	135.723	2450	2010	7.60589	7.80384	-0.776306	-0.564963
2085	6				1	137			41	21.8445			2.34	2.23	0.952881	0.850151	0.802002	79.1069	6.49	1.35999	-1.14058	0.487213	11.3083	127.878	2340	2230	7.70976	7.75791	-0.067978	-0.234823
2085	7				1	141			42	21.1257	0		2.54	2.26	0.889648	0.932164	0.815365	69.3493		1.09381	-1.00105	0.260233	11.8167	139.634	2540	2260	7.72312	7.83992	-0.214746	-0.213091
2086	6				0	154			51	21.5045	0		3.46	2.92	0.843872	1.24127	1.07158	76.4028	7.46	1.07929	0.830614	1.12896	11.4833	131.867	3460	2920	7.97934	8.14902	0.192766	0.414011
2086	7				0	159			55	21.7555	0		3.59	3.04	0.84668	1.27815	1.11186	69.1021	6.5	1.05463	1.10559	1.24838	11.9667	143.201	3590	3040	8.01961	8.18591	0.0346918	0.253341
3001	1				0	124			20	13.0073			1.64	1.58	0.963379	0.494696	0.457425	81.7063	3.94	-2.3041	-1.38316	-2.33027	8.84167	78.1751	1640	1580	7.36518	7.40245	0.0719421	-0.0834066
3002	1	1114.91	3	7.01653	0	136			35	18.923			2.45	2.03	0.828491	0.896088	0.708036	81.7063	5.14	0.724706	-0.39502	0.231562	10.0667	101.338	2450	2030	7.61579	7.80384	0.0977136	0.253012	16	3
3002	2	1114.91	3	7.01653	0	140			36	18.3673			2.33	1.88	0.806763	0.845868	0.631272	73.2632	4.74	0.469657	-0.0779875	0.163556	10.45	109.202	2330	1880	7.53903	7.75362	-0.197045	-0.0122338	16	3
3002	4	924.269	3	6.829	0	148	77.3	52.2297	47	21.4573			3.18	2.69	0.845825	1.15688	0.989541	71.1076	5.93	1.06901	0.0212335	0.788029	11.5167	132.634	3180	2690	7.8973	8.06464	0.193089	0.375465	16	3
3002	5	797.276	3	6.6812	0	152			49	21.2085			3.11	2.81	0.903442	1.13462	1.03318	77.4493	6.35	0.932766	0.149953	0.771906	11.9333	142.404	3110	2810	7.94094	8.04238	0.113565	0.102938	16	3
3002	6	797.276	3	6.6812	0	154			49	20.6612			3.45	2.9	0.840576	1.23837	1.06471	75.7132	6.41	0.702634	-0.0351643	0.552036	12.4667	155.418	3450	2900	7.97247	8.14613	0.0801838	0.323097	16	3
3002	7	56.9826	1	4.04275	0	154			54	22.7694			3.67	2.98	0.81189	1.30019	1.09192	69.1903	5.3	1.08917	-0.426044	0.786645	12.9583	167.918	3670	2980	7.99968	8.20795	0.0394766	0.392586	16	3
3003	2	92.9002	1	4.53153	0	134			27	15.0368	1		2.3	2.12	0.921631	0.832909	0.751416	73.057	3.38	-0.927529	-0.569654	-1.06957	9.93333	98.6711	2300	2120	7.65917	7.74066	0.294743	0.241381	9	1
3003	3	77.0153	1	4.344	0	141			31	15.5928	0		2.5	2.26	0.903931	0.916291	0.815365	77.8222	4.18	-0.732033	0.0653788	-0.613811	10.4417	109.028	2500	2260	7.72312	7.82405	0.200192	0.199078	9	1
3003	4	77.0153	1	4.344	0	142	73	51.4085	35	17.3577	1		2.88	2.65	0.920044	1.05779	0.97456	71.2396	5.67	-0.044758	-0.310827	-0.335831	11	121	2880	2650	7.88231	7.96555	0.484187	0.456959	9	1
3003	5	66.4335	1	4.1962	0	147			36	16.6597	1		2.88	2.74	0.951294	1.05779	1.00796	77.6361	6.27	-0.454601	-0.0310263	-0.440689	11.4	129.96	2880	2740	7.91571	7.96555	0.383257	0.270434	9	1
3003	6	66.4335	1	4.1962	0	147			40	18.5108	0		3.24	3.05	0.941284	1.17557	1.11514	74.6806	6.7	0.166647	-0.525332	-0.180031	11.9583	143.002	3240	3050	8.0229	8.08333	0.601726	0.519455	9	1
3003	7	56.9826	1	4.04275	0	150			41	18.2222	0		3.12	2.68	0.858887	1.13783	0.985817	69.1903	6.02	-0.0533222	-0.588474	-0.316257	12.45	155.003	3120	2680	7.89357	8.04559	0.0801829	0.248313	9	1
3004	1	92.9002	1	4.53153	0	139			34	17.5974			2.23	1.79	0.802612	0.802002	0.582216	81.7063	4.55	0.606624	1.13338	0.929092	8.8	77.44	2230	1790	7.48997	7.70976	-0.121397	0.0625247	6	1
3004	2	92.9002	1	4.53153	0	141			37	18.6107			2.37	1.87	0.78894	0.86289	0.625938	73.057	4.81	0.847037	1.0891	1.0509	9.16667	84.0278	2370	1870	7.53369	7.77065	-0.112347	0.120818	6	1
3004	3	77.0153	1	4.344	0	147			39	18.048			2.49	1.98	0.795166	0.912283	0.683097	77.6347	4.76	0.542137	1.55951	0.982183	9.69167	93.9284	2490	1980	7.59085	7.82004	-0.212316	0.0290951	6	1
3004	4	77.0153	1	4.344	0	150	76	50.6667	43	19.1111			2.9	2.35	0.810303	1.06471	0.854415	71.2396	5.65	0.741921	1.48023	1.06416	10.25	105.062	2900	2350	7.76217	7.97247	-0.0602279	0.206282	6	1
3004	5	66.4335	1	4.1962	0	154			46	19.3962			2.51	2.33	0.928223	0.920283	0.845868	77.4493	5.81	0.729429	1.64546	1.1191	10.6583	113.6	2510	2330	7.75362	7.82804	-0.229231	-0.339425	6	1
3004	6	66.4335	1	4.1962	0	155			52	21.6441			3.21	2.56	0.797485	1.16627	0.940007	75.7132	6.15	1.17352	1.29613	1.36001	11.1917	125.253	3210	2560	7.84776	8.07403	-0.152642	0.174516	6	1
3004	7	455.924	2	6.12233	0	158			57	22.8329			3.09	2.32	0.750732	1.12817	0.841567	69.0118	5.47	1.31343	1.20816	1.48935	11.6833	136.5	3090	2320	7.74932	8.03593	-0.610081	-0.186974	6	1
3004	8	416.401	2	6.03165	0	158			62	24.8358	0	0	3.54	2.76	0.779541	1.26413	1.01523	76.4009	6.72	1.47356	0.264891	1.40364	12.8	163.84	3540	2760	7.92299	8.17188	-0.427531	-0.0267561	6	1
3004	9	208.23	1	5.33864	0	160			62	24.2188	0	0	3.81	2.98	0.782104	1.33763	1.09192	63.873	6.97	1.30264	0.24156	1.25053	13.3	176.89	3810	2980	7.99968	8.24538	-0.35393	0.101574	6	1
3004	10	391.473	2	5.96992	0	160			64	25	0	0	4.01	3.08	0.768066	1.38879	1.12493	66.7899	7.39	1.36082	0.0141979	1.24338	13.7417	188.833	4010	3080	8.03269	8.29655	-0.282346	0.258994	6	1
3004	11	195.764	1	5.27691	0	160			65	25.3906	0	0	4.05	3.16	0.780151	1.39872	1.15057	59.2496	7.79	1.35829	-0.14439	1.19561	14.25	203.062	4050	3160	8.05833	8.30647	-0.360898	0.133795	6	1
3005	1				0	122			25	16.7966			1.42	1.22	0.859131	0.350657	0.198851	81.7063	2.86	0.160905	-2.03394	-1.07188	9.28333	86.1803	1420	1220	7.10661	7.25841	-0.314161	-0.349458	6	1
3005	2				0	124			27	17.5598	1		1.46	1.27	0.869751	0.378437	0.239017	72.6097	3.67	0.386346	-1.92308	-0.836172	9.64167	92.9617	1460	1270	7.14677	7.28619	-0.314436	-0.365662	6	1
3005	3				0	129			28	16.8259	0		1.58	1.42	0.898682	0.457425	0.350657	77.6312	4.36	-0.0581337	-1.51894	-1.02633	10.1833	103.7	1580	1420	7.25841	7.36518	-0.304676	-0.386855	6	1
3006	1				1	132			30	17.2176			2.27	2.02	0.889771	0.81978	0.703098	82.0653	4.11	0.118227	-1.43316	-0.783683	10.5917	112.183	2270	2020	7.61085	7.72754	0.0275536	0.0365037
3006	2				1	135			29	15.9122	1	1	2.5	2.2	0.879883	0.916291	0.788457	73.057	5.07	-0.65637	-1.20531	-1.22865	10.95	119.902	2500	2200	7.69621	7.82405	0.0987056	0.162308
3007	2				1	134			40	22.2767			2.55	2.22	0.870483	0.936093	0.797507	73.057	5.22	1.6056	-0.965659	0.897355	10.3917	107.987	2550	2220	7.70526	7.84385	0.0917349	0.148521	12	2
3007	3				1	140	72	51.4286	43	21.9388			2.6	2.18	0.838379	0.955511	0.779325	77.6347	5.49	1.43929	-0.475821	0.892199	10.9083	118.992	2600	2180	7.68708	7.86327	-0.192611	-0.0534919	12	2
3008	1	371.704	2	5.9181	1	129			29	17.4268			2.21	1.85	0.837036	0.792992	0.615186	82.9604	3.64	0.54229	-0.974895	-0.0985471	9.30833	86.6451	2210	1850	7.52294	7.70075	0.00535464	0.127742	8	1
3008	2	371.704	2	5.9181	1	130			30	17.7515			2.35	1.85	0.787231	0.854415	0.615186	72.6903	4.34	0.571618	-1.12518	-0.170812	9.65	93.1225	2350	1850	7.52294	7.76217	-0.0269422	0.232469	8	1
3008	3	308.147	2	5.73058	1	135			34	18.6557		1	2.5	1.99	0.795898	0.916291	0.688135	77.6312	4.61	0.775043	-0.699778	0.208974	10.1917	103.87	2500	1990	7.59589	7.82405	-0.0831208	0.175748	8	1
3008	4	308.147	2	5.73058	1	136	72.2	53.0882	36	19.4637		1	2.63	2.27	0.863037	0.966984	0.81978	71.2396	5.67	0.890523	-0.946255	0.145207	10.7417	115.383	2630	2270	7.72754	7.87474	0.116716	0.218914	8	1
3008	6	265.808	2	5.58277	1	141			36	18.1077			2.84	2.24	0.788696	1.0438	0.806476	75.7132	5.41	0.209287	-0.873165	-0.435756	11.6833	136.5	2840	2240	7.71423	7.95156	-0.139278	0.205043	8	1
3008	7	227.994	1	5.42932	1	144			38	18.3256	0	1	2.7	2.27	0.840698	0.993252	0.81978	69.1514	4.9	0.164453	-0.857325	-0.463182	12.1833	148.434	2700	2270	7.72754	7.90101	-0.267701	-0.0968405	8	1
3008	8	208.23	1	5.33864	1	149			44	19.8189	0	0	3.36	2.82	0.839233	1.21194	1.03674	76.4009	6.16	0.424657	-1.1787	-0.362407	13.2917	176.668	3360	2820	7.94449	8.1197	-0.099175	0.163287	8	1
3008	9	208.23	1	5.33864	1	152			48	20.7756	0	1	3.88	3.19	0.822144	1.35583	1.16002	63.6821	6.83	0.604001	-1.2616	-0.200972	13.7917	190.21	3880	3190	8.06778	8.26359	0.0509714	0.450977	8	1
3008	10	195.764	1	5.27691	1	157			52	21.0962	0	1	4.48	3.9	0.870483	1.49962	1.36098	66.7899	7.96	0.587149	-1.08314	-0.0590461	14.2333	202.588	4480	3900	8.26873	8.40738	0.486535	0.771112	8	1
3012	1	371.704	2	5.9181	0	138			36	18.9036			2.26	2.05	0.906982	0.815365	0.71784	81.7424	4.12	0.797093	0.165903	0.572618	9.78333	95.7136	2260	2050	7.6256	7.72312	0.0629531	0.00687947	6	1
3012	2	371.704	2	5.9181	0	143			38	18.5828			2.44	2.22	0.90979	0.891998	0.797507	73.057	5.3	0.599536	0.56346	0.570592	10.15	103.023	2440	2220	7.70526	7.79975	0.093139	0.0442792	6	1
3012	3	308.147	2	5.73058	0	148			45	20.5442	1		2.68	2.46	0.917847	0.985817	0.900161	77.8222	5.11	1.02922	0.825595	1.02838	10.6583	113.6	2680	2460	7.80792	7.89357	0.0860803	0.0105046	6	1
3012	4	308.147	2	5.73058	0	150	79	52.6667	46	20.4444	1		3.02	2.87	0.950317	1.10526	1.05431	71.2396	6.47	0.899964	0.62091	0.861627	11.2167	125.814	3020	2870	7.96207	8.01301	0.375749	0.228352	6	1
3012	5	265.808	2	5.58277	0	152			49	21.2085	1		2.73	2.7	0.988892	1.0043	0.993252	77.5583	6.15	0.997362	0.477713	0.925507	11.6333	135.334	2730	2700	7.90101	7.91206	0.0597363	-0.219851	6	1
3012	6	265.808	2	5.58277	0	153			54	23.0681	0		2.99	2.91	0.973144	1.09527	1.06815	74.6806	7.11	1.2703	0.0495771	1.07258	12.1833	148.434	2990	2910	7.97591	8.00303	0.123325	-0.133127	6	1
3012	7	227.994	1	5.42932	0	156			52	21.3675	1		3.14	3.12	0.99353	1.14422	1.13783	69.3896	6.6	0.829284	0.0423048	0.714902	12.6833	160.867	3140	3120	8.04559	8.05198	0.195152	-0.102827	6	1
3013	1	371.704	2	5.9181	1	133			28	15.8291			2.12	2.01	0.947998	0.751416	0.698135	81.7424	4.61	-0.256173	-0.327573	-0.314889	9.28333	86.1803	2120	2010	7.60589	7.65917	0.0697886	-0.0508395	12	2
3013	2	371.704	2	5.9181	1	136			31	16.7604	1		2.05	1.89	0.921875	0.71784	0.636577	73.266	4.55	0.141597	-0.182015	0.019866	9.65833	93.2834	2050	1890	7.54433	7.6256	-0.153404	-0.231063	12	2
3013	3	308.147	2	5.73058	1	139			33	17.0799	1		2.19	2.06	0.940552	0.783902	0.722706	77.1549	5.16	0.164047	-0.0954898	0.0485414	10.1583	103.192	2190	2060	7.63046	7.69166	-0.12008	-0.232312	12	2
3013	4	308.147	2	5.73058	1	140	76	54.2857	34	17.3469	1		2.54	2.45	0.964477	0.932164	0.896088	71.2396	5.98	0.132053	-0.35981	-0.159897	10.7333	115.204	2540	2450	7.80384	7.83992	0.193921	0.0385151	12	2
3013	5	265.808	2	5.58277	1	145			36	17.1225	1		2.24	2.21	0.986572	0.806476	0.792992	77.4493	5.92	-0.0588992	0.119428	-0.0629932	11.1417	124.137	2240	2210	7.70075	7.71423	-0.260938	-0.477312	12	2
3013	6	265.808	2	5.58277	1	149			42	18.9181	1		2.7	2.65	0.981445	0.993252	0.97456	75.7132	6.62	0.506553	0.230758	0.358516	11.6667	136.111	2700	2650	7.88231	7.90101	-0.0645985	-0.27815	12	2
3013	7	56.9826	1	4.04275	1	155			45	18.7305	1		3.1	3.1	1	1.1314	1.1314	69.1903	6.95	0.317229	0.608537	0.397887	12.1667	148.028	3100	3100	8.03916	8.03916	0.0715385	-0.192174	12	2
3013	8	208.23	1	5.33864	1	162			53	20.1951	1	0	3.76	3.75	0.997315	1.32442	1.32176	76.4009	8.44	0.543411	0.456013	0.574162	13.2833	176.447	3760	3750	8.22951	8.23217	0.143553	-0.129054	12	2
3013	9	208.23	1	5.33864	1	162			53	20.1951	1	0	3.91	3.88	0.99231	1.36354	1.35583	63.6821	8.83	0.427204	-0.0356476	0.309619	13.7833	189.98	3910	3880	8.26359	8.27129	0.214217	-0.0386616	12	2
3013	10	195.764	1	5.27691	1	163			54	20.3244	0	0	4.17	4.16	0.997559	1.42792	1.42552	66.7899	9.58	0.37019	-0.286963	0.183781	14.2167	202.114	4170	4160	8.33327	8.33567	0.428869	0.154451	12	2
3013	11	195.764	1	5.27691	1	163			56	21.0772	0	0	4.31	4.3	0.997559	1.46094	1.45861	59.2496	9.59	0.470784	-0.731636	0.075973	14.7333	217.071	4310	4300	8.36637	8.36869	0.478152	0.193074	12	2
3013	12	186.387	1	5.22783	1	163			58	21.83	1	0	4.06	4.05	0.997437	1.40118	1.39872	64.3277	9.45	0.617231	-0.940651	0.104605	15.1167	228.514	4060	4050	8.30647	8.30894	0.136889	-0.159338	12	2
3014	1	92.9002	1	4.53153	1	128			22	13.4277			2.11	1.8	0.853027	0.746688	0.587787	81.7424	3.98	-2.21745	-0.939682	-1.91057	9.01667	81.3003	2110	1800	7.49554	7.65444	0.0571469	0.150981	3	1
3014	2	92.9002	1	4.53153	1	130			22	13.0177			2.21	1.9	0.859619	0.792992	0.641854	73.057	5.38	-2.79897	-0.940832	-2.23362	9.4	88.36	2210	1900	7.54961	7.70075	0.0798292	0.1739	3	1
3014	3	77.0153	1	4.344	1	134			27	15.0368			2.29	1.91	0.833984	0.828552	0.647103	77.8222	5.42	-0.954954	-0.676975	-1.01443	9.9	98.01	2290	1910	7.55486	7.73631	-0.0805352	0.0705087	3	1
3014	4	77.0153	1	4.344	1	134	69	51.4925	27	15.0368			2.51	2.09	0.832642	0.920283	0.737164	71.2396	6.12	-1.09451	-1.02163	-1.36451	10.4667	109.551	2510	2090	7.64492	7.82804	0.0662478	0.255979	3	1
3014	5	66.4335	1	4.1962	1	138			30	15.753			2.15	1.99	0.925537	0.765468	0.688135	77.509	5.9	-0.729983	-0.708987	-0.953416	10.8667	118.084	2150	1990	7.59589	7.67322	-0.205716	-0.281469	3	1
3014	6	66.4335	1	4.1962	1	140			32	16.3265			2.59	2.17	0.837769	0.951658	0.774727	75.7132	6	-0.562361	-0.829282	-0.950581	11.4083	130.15	2590	2170	7.68248	7.85941	-0.141152	0.0368172	3	1
3014	7	683.855	3	6.52775	1	146			35	16.4196			2.83	2.4	0.848023	1.04028	0.875469	69.1903	6.64	-0.661177	-0.378241	-0.758724	11.9083	141.808	2830	2400	7.78322	7.94803	-0.177766	0.00811265	3	1
3014	8				1	155			42	17.4818	0	0	3.52	3.14	0.891968	1.25846	1.14422	76.4009		-0.438162	-0.179235	-0.455588	13.0167	169.434	3520	3140	8.05198	8.16622	0.0477777	0.17473
3014	9				1	157			38	15.4164	0	0	3.53	3.35	0.948975	1.2613	1.20896	63.6821		-1.86714	-0.417342	-1.3625	13.5167	182.7	3530	3350	8.11672	8.16905	0.169842	0.120784
3015	1	371.704	2	5.9181	0	124			25	16.2591			1.43	1.3	0.909058	0.357674	0.262364	81.7424	2.85	-0.0644221	-1.63377	-1.01218	9.20833	84.7934	1430	1300	7.17012	7.26543	-0.238832	-0.341649	12	2
3015	2	371.704	2	5.9181	0	127			26	16.12			1.31	1.18	0.900757	0.270027	0.165514	73.057	2.74	-0.238147	-1.4307	-1.06478	9.59167	92.0001	1310	1180	7.07327	7.17778	-0.454676	-0.560059	12	2
3015	3	308.147	2	5.73058	0	135			29	15.9122			1.67	1.55	0.928101	0.512824	0.438255	77.6347	3.73	-0.472567	-0.544891	-0.7647	10.1083	102.178	1670	1550	7.34601	7.42058	-0.3103	-0.430332	12	2
3015	4	308.147	2	5.73058	0	135	71	52.5926	30	16.4609			1.85	1.71	0.924316	0.615186	0.536493	71.2396	4.16	-0.352444	-1.00366	-0.965491	10.6583	113.6	1850	1710	7.44425	7.52294	-0.1982	-0.302794	12	2
3015	5	265.808	2	5.58277	0	141			32	16.0958			1.74	1.68	0.965454	0.553885	0.518794	77.4493	4.24	-0.641764	-0.52549	-0.874333	11.0667	122.471	1740	1680	7.42655	7.46164	-0.42982	-0.614749	12	2
3015	6	265.808	2	5.58277	0	143			36	17.6048			1.97	1.81	0.918701	0.678033	0.593327	75.3667	4.16	-0.0902303	-0.733249	-0.540248	11.6083	134.753	1970	1810	7.50108	7.58579	-0.433951	-0.534161	12	2
3015	7	227.994	1	5.42932	0	147			40	18.5108			2.14	1.94	0.906494	0.760806	0.662688	69.0118	4.61	0.128253	-0.687289	-0.269661	12.1	146.41	2140	1940	7.57044	7.66856	-0.503919	-0.576428	12	2
3016	1	92.9002	1	4.53153	0	126			32	20.1562			2.03	1.87	0.921143	0.708036	0.625938	81.7424	3.9	1.26523	-1.29679	0.374504	9.2	84.64	2030	1870	7.53369	7.61579	0.245096	0.147953	14	3
3016	2	92.9002	1	4.53153	0	128			33	20.1416			2.05	1.91	0.931641	0.71784	0.647103	73.266	3.86	1.16828	-1.26867	0.258166	9.56667	91.5211	2050	1910	7.55486	7.6256	0.203712	0.0826792	14	3
3016	3	77.0153	1	4.344	0	133			37	20.917			2.23	2.02	0.905762	0.802002	0.703098	77.8222	4.34	1.23797	-0.846948	0.497102	10.0833	101.674	2230	2020	7.61085	7.70976	0.139632	0.0745174	14	3
3016	4	77.0153	1	4.344	0	134	74.1	55.2985	39	21.7198			2.4	2.19	0.912476	0.875469	0.783902	71.2486	4.84	1.30363	-1.08126	0.445434	10.6417	113.245	2400	2190	7.69166	7.78322	0.230044	0.156098	14	3
3016	5	66.4335	1	4.1962	0	138			41	21.5291			2.15	2.12	0.985962	0.765468	0.751416	77.4493	4.37	1.182	-0.863853	0.440071	11.05	122.103	2150	2120	7.65917	7.67322	0.00409563	-0.255255	14	3
3016	6	66.4335	1	4.1962	0	139			41	21.2204			2.74	2.59	0.94519	1.00796	0.951658	74.6806	5.7	1.00008	-1.26876	0.121757	11.6	134.56	2740	2590	7.85941	7.91571	0.401791	0.262468	14	3
3016	7	56.9826	1	4.04275	0	144			43	20.7369			2.84	2.71	0.954224	1.0438	0.996949	69.1903	5.78	0.787029	-1.09046	0.0933115	12.0833	146.007	2840	2710	7.9047	7.95156	0.318765	0.156308	14	3
3017	1	1114.91	3	7.01653	0	132			30	17.2176			1.97	1.8	0.913696	0.678033	0.587787	81.7424	4.17	0.440211	-0.0463405	0.265704	8.81667	77.7336	1970	1800	7.49554	7.58579	0.0700814	-0.00556441	16	3
3017	2	1114.91	3	7.01653	0	135			32	17.5583	0		1.91	1.74	0.910889	0.647103	0.553885	73.057	3.87	0.489038	0.163143	0.374504	9.19167	84.4867	1910	1740	7.46164	7.55486	-0.0674153	-0.148308	16	3
3017	3	924.269	3	6.829	0	140			35	17.8571	0		2.15	2.03	0.944092	0.765468	0.708036	77.1549	5.08	0.474995	0.532505	0.491611	9.69167	93.9284	2150	2030	7.61579	7.67322	0.0457113	-0.0928316	16	3
3017	4	924.269	3	6.829	0	144			35	16.8789			2.32	2.21	0.952515	0.841567	0.792992	71.2396	5.97	-0.0562641	0.635929	0.12778	10.2583	105.233	2320	2210	7.70075	7.74932	0.0397727	-0.10389	16	3
3017	5	797.276	3	6.6812	0	147			40	18.5108			2.48	2.35	0.94751	0.908259	0.854415	77.6361	6.14	0.458001	0.687511	0.514118	10.6583	113.6	2480	2350	7.76217	7.81601	0.053053	-0.0891737	16	3
3017	6	797.276	3	6.6812	0	149			46	20.7198			2.64	2.44	0.924194	0.970779	0.891998	75.3667	6.61	0.967016	0.485466	0.861627	11.2083	125.627	2640	2440	7.79975	7.87853	-0.0231662	-0.122533	16	3
3017	7	455.924	2	6.12233	0	155			49	20.3954			2.86	2.6	0.909058	1.05082	0.955511	69.1514	6.79	0.784272	0.80098	0.886614	11.7083	137.085	2860	2600	7.86327	7.95858	-0.135529	-0.179954	16	3
3017	8	624.573	3	6.43707	0	158			53	21.2306	0	0	3.01	2.84	0.943481	1.10194	1.0438	76.4009	7.26	0.766066	0.205935	0.735364	12.8167	164.267	3010	2840	7.95156	8.0097	-0.230006	-0.379202	16	3
3017	9	624.573	3	6.43707	0	158			50	20.0288	0	0	2.86	2.85	0.99646	1.05082	1.04732	63.873	6.84	0.365375	-0.0530218	0.314245	13.3083	177.112	2860	2850	7.95507	7.95858	-0.245771	-0.535099	16	3
3017	11	978.656	3	6.88618	0	158			53	21.2306	0	0	3.38	3.28	0.970337	1.21788	1.18784	59.2496	8.62	0.5171	-0.450234	0.279104	14.2667	203.538	3380	3280	8.0956	8.12563	0.00960334	-0.206577	16	3
3017	12	931.781	3	6.8371	0	159			53	20.9644	0	0	3.2	3.15	0.984253	1.16315	1.1474	64.3277	8.54	0.374703	-0.391054	0.170369	14.65	214.623	3200	3150	8.05516	8.07091	-0.158916	-0.421858	16	3
3018	1	371.704	2	5.9181	0	130			26	15.3846			1.85	1.63	0.880981	0.615186	0.48858	81.7424	4.25	-0.346939	-0.019084	-0.238844	8.44167	71.2617	1850	1630	7.39634	7.52294	0.00366579	-0.00801461	14	3
3018	2	371.704	2	5.9181	0	132			29	16.6437			1.87	1.66	0.887695	0.625938	0.506818	73.057	3.98	0.218641	0.0228936	0.142963	8.80833	77.5867	1870	1660	7.41457	7.53369	-0.0621484	-0.0941403	14	3
3018	3	308.147	2	5.73058	0	138			30	15.753			2.11	1.81	0.857788	0.746688	0.593327	77.1549	5.12	-0.343321	0.563082	-0.0132684	9.30833	86.6451	2110	1810	7.50108	7.65444	-0.0868025	-0.0275842	14	3
3018	4	308.147	2	5.73058	0	140	74.5	53.2143	31	15.8163			2.31	2.15	0.930664	0.837247	0.765468	71.2396	5.33	-0.458164	0.398786	-0.227689	9.89167	97.8451	2310	2150	7.67322	7.745	0.156972	0.0748673	14	3
3018	5	265.808	2	5.58277	0	145			36	17.1225			2.05	1.83	0.892578	0.71784	0.604316	77.4493	4.67	0.046978	0.778176	0.265507	10.3	106.09	2050	1830	7.51207	7.6256	-0.373841	-0.41095	14	3
3018	6	265.808	2	5.58277	0	147			44	20.3619			2.46	2.24	0.910523	0.900161	0.806476	75.3667	5.53	0.949594	0.532768	0.844804	10.8333	117.361	2460	2240	7.71423	7.80792	-0.144587	-0.217089	14	3
3018	7	455.924	2	6.12233	0	152			50	21.6413			2.73	2.48	0.908325	1.0043	0.908259	69.0118	6.37	1.14068	0.726412	1.12647	11.3167	128.067	2730	2480	7.81601	7.91206	-0.170468	-0.236448	14	3
3018	8	416.401	2	6.03165	0	154			56	23.6127	0	0	2.92	2.69	0.921143	1.07158	0.989541	76.4009	6.33	1.3261	-0.0351643	1.12229	12.4417	154.795	2920	2690	7.8973	7.97934	-0.212786	-0.330092	14	3
3018	9	416.401	2	6.03165	0	154			57	24.0344	0	0	3.01	2.72	0.903565	1.10194	1.00063	63.6821	7.05	1.32065	-0.426044	1.01574	12.9417	167.487	3010	2720	7.90839	8.0097	-0.25664	-0.320536	14	3
3018	10	391.473	2	5.96992	0	154			58	24.4561	0	0	3.17	2.84	0.895874	1.15373	1.0438	66.8005	6.95	1.33018	-0.687908	0.955232	13.3917	179.337	3170	2840	7.95156	8.06149	-0.212727	-0.243223	14	3
3018	11	391.473	2	5.96992	0	154			60	25.2994	0	0	3.4	3.1	0.911743	1.22378	1.1314	59.2496	8.45	1.39639	-0.923595	0.960135	13.8917	192.978	3400	3100	8.03916	8.13153	-0.0444188	-0.117881	14	3
3018	12	559.058	3	6.32625	0	155			59	24.5578	0	0	3.12	2.85	0.913452	1.13783	1.04732	64.3277	6.82	1.22332	-0.909568	0.787965	14.2833	204.014	3120	2850	7.95507	8.04559	-0.384588	-0.479032	14	3
3021	1	743.305	3	6.61111	1	127			25	15.5			2.06	1.89	0.917358	0.722706	0.636577	82.0653	3.87	-0.441997	-1.23856	-1.0255	9.15833	83.8751	2060	1890	7.54433	7.63046	0.150148	0.0954106	16	3
3021	2	743.305	3	6.61111	1	128			25	15.2588			2.03	1.83	0.901367	0.708036	0.604316	73.266	3.97	-0.687468	-1.3257	-1.26697	9.51667	90.5669	2030	1830	7.51207	7.61579	0.0380141	0.0122997	16	3
3021	5	531.542	2	6.27578	1	137			30	15.9838		1	2.04	1.96	0.960693	0.71295	0.672944	77.5479	3.1	-0.637748	-0.968606	-1.06716	11	121	2040	1960	7.5807	7.62071	-0.20613	-0.36281	16	3
3021	6	531.542	2	6.27578	1	137			31	16.5166		1	2.4	2.26	0.94165	0.875469	0.815365	75.3667	4.33	-0.482137	-1.3173	-1.20318	11.5417	133.21	2400	2260	7.72312	7.78322	0.048772	-0.0526067	16	3
3021	7	455.924	2	6.12233	1	142			33	16.3658		1	2.48	2.32	0.935425	0.908259	0.841567	69.4819	4.84	-0.717518	-0.994304	-1.16233	12.05	145.202	2480	2320	7.74932	7.81601	-0.103117	-0.185694	16	3
3022	3	308.147	2	5.73058	0	148	78	52.7027	47	21.4573			2.74	2.57	0.937866	1.00796	0.943906	77.1549	6.66	1.25004	0.902217	1.24926	10.6167	112.714	2740	2570	7.85166	7.91571	0.175705	0.040165	14	3
3022	7	56.9826	1	4.04275	0	153			60	25.6312	1	1	3.27	3.06	0.935669	1.18479	1.11841	69.0118	7.89	1.61204	-0.314162	1.3342	12.6333	159.601	3270	3060	8.02617	8.09255	0.141584	-0.0221781	14	3
3026	2	371.704	2	5.9181	1	135			25	13.7174			2.17	1.9	0.875488	0.774727	0.641854	72.6097	5.18	-2.02497	-0.274002	-1.3273	9.61667	92.4803	2170	1900	7.54961	7.68248	-0.0699429	-0.0200822	16	3
3026	3	308.147	2	5.73058	1	139			26	13.4569			2.41	2.14	0.88794	0.879627	0.760806	77.1549	5.5	-2.43274	-0.0347692	-1.39766	10.1333	102.684	2410	2140	7.66856	7.78738	0.0176166	0.0680649	16	3
3026	4	308.147	2	5.73058	1	140	72	51.4286	28	14.2857			2.53	2.25	0.889282	0.928219	0.81093	71.2396	5.95	-1.77721	-0.301697	-1.28912	10.7083	114.668	2530	2250	7.71869	7.83597	0.0463093	0.100597	16	3
3026	5	265.808	2	5.58277	1	144			30	14.4676			2.17	2.07	0.953857	0.774727	0.727549	77.509	5.49	-1.74965	-0.0218645	-1.12422	11.1083	123.395	2170	2070	7.6353	7.68248	-0.311455	-0.438076	16	3
3026	6	265.808	2	5.58277	1	144			31	14.9499			2.67	2.42	0.90625	0.982078	0.883767	74.6806	6.71	-1.55132	-0.455049	-1.31827	11.6583	135.917	2670	2420	7.79152	7.88983	-0.0111278	0.00744671	16	3
3026	7	683.855	3	6.52775	1	150			34	15.1111			3.26	2.43	0.745361	1.18173	0.887891	69.4819	6.56	-1.60097	-0.0502905	-1.09745	12.1583	147.825	3260	2430	7.79565	8.08948	-0.280537	0.315905	16	3
3027	1				1	139			30	15.5272			2.56	2.22	0.867188	0.940007	0.797507	81.7424	4.47	-0.778004	-0.332227	-0.727332	10.5167	110.6	2560	2220	7.70526	7.84776	0.0291689	0.135171	9	1
3027	2				1	142			30	14.878		1	2.69	2.35	0.873535	0.989541	0.854415	72.6097	4.8	-1.33789	-0.128711	-0.953416	10.8833	118.447	2690	2350	7.76217	7.8973	0.0308493	0.140141	9	1
3027	3				1	146	75	51.3699	34	15.9505		0	2.86	2.54	0.888062	1.05082	0.932164	77.1549	5.36	-0.757291	0.0750991	-0.538468	11.3917	129.77	2860	2540	7.83992	7.95858	0.0127643	0.0936846	9	1
3027	7	455.924	2	6.12233	1	166			48	17.4191	1		4.21	3.64	0.864502	1.43746	1.29198	69.5646	6.65	-0.597215	0.791787	-0.00625048	13.4333	180.454	4210	3640	8.19974	8.34522	-0.0934725	0.231319	9	1
3028	1				0	125			22	14.08			2.08	1.87	0.898926	0.732368	0.625938	81.7063	4.3	-1.281	-1.00892	-1.43774	8.63333	74.5344	2080	1870	7.53369	7.64012	0.361803	0.3507
3029	1	92.9002	1	4.53153	0	124			30	19.5109			1.72	1.58	0.918579	0.542324	0.457425	81.7063	4.08	1.25897	-1.11195	0.487084	8.51667	72.5336	1720	1580	7.36518	7.45008	0.0400313	-0.0693263	9	1
3029	2	92.9002	1	4.53153	0	126			31	19.5263	1	1	1.85	1.71	0.924316	0.615186	0.536493	73.057	3.49	1.18538	-1.04149	0.433354	8.89167	79.0617	1850	1710	7.44425	7.52294	0.0925029	-0.0208499	9	1
3029	3	77.0153	1	4.344	0	131			32	18.6469	1	1	2.03	1.84	0.906372	0.708036	0.609766	77.0764	4.42	0.81824	-0.602268	0.265955	9.39167	88.2034	2030	1840	7.51752	7.61579	0.0795706	0.0143504	9	1
3029	4	77.0153	1	4.344	0	132	70.5	53.4091	33	18.9394	1	1	2.18	2.04	0.935669	0.779325	0.71295	71.2396	4.76	0.768625	-0.876743	0.0436977	9.96667	99.3344	2180	2040	7.62071	7.68708	0.212547	0.0934271	9	1
3029	5	66.4335	1	4.1962	0	138			35	18.3785			1.9	1.86	0.978882	0.641854	0.620577	77.4493	4.22	0.493247	-0.298441	0.0759757	10.3833	107.814	1900	1860	7.52833	7.54961	-0.159779	-0.381531	9	1
3029	6	66.4335	1	4.1962	0	141			41	20.6227	1	1	2.3	2.11	0.917358	0.832909	0.746688	75.7132	5.05	0.995514	-0.372752	0.4863	10.9083	118.992	2300	2110	7.65444	7.74066	-0.0825306	-0.178897	9	1
3029	7	227.994	1	5.42932	0	145			43	20.4518	1	1	2.55	2.34	0.917602	0.936093	0.850151	69.1903	5.83	0.849981	-0.300784	0.434455	11.4083	130.15	2550	2340	7.75791	7.84385	-0.0283006	-0.109214	9	1
3030	1				0	120			23	15.9722			1.52	1.4	0.921021	0.41871	0.336472	81.7063	3.46	-0.419914	-2.8434	-2.1685	10.0167	100.334	1520	1400	7.24423	7.32647	-0.117765	-0.227952
3031	1	371.704	2	5.9181	0	124			26	16.9095			1.74	1.47	0.844727	0.553885	0.385262	81.7063	3.24	0.334315	-1.31739	-0.474546	8.74167	76.4167	1740	1470	7.29302	7.46164	-0.0439851	-0.00969914	9	1
3031	2	371.704	2	5.9181	0	125			26	16.64			1.75	1.54	0.879883	0.559616	0.431782	72.6097	3.26	0.133739	-1.40315	-0.71062	9.10833	82.9617	1750	1540	7.33954	7.46737	-0.024682	-0.0506882	9	1
3031	3	308.147	2	5.73058	0	129			29	17.4268			1.8	1.57	0.872192	0.587787	0.451076	77.8222	3.32	0.335572	-1.10768	-0.423842	9.63333	92.8011	1800	1570	7.35883	7.49554	-0.126667	-0.142023	9	1
3031	4	308.147	2	5.73058	0	131	73	55.7252	33	19.2297			2.17	1.89	0.87085	0.774727	0.636577	71.2396	4.6	0.795536	-1.21256	-0.116953	10.1917	103.87	2170	1890	7.54433	7.68248	0.0846771	0.104166	9	1
3031	5	265.808	2	5.58277	0	135			38	20.8505			2.05	1.88	0.916992	0.71784	0.631272	77.509	4.25	1.11809	-0.936306	0.32367	10.6	112.36	2050	1880	7.53903	7.6256	-0.0938431	-0.202402	9	1
3031	6	265.808	2	5.58277	0	138			40	21.004			2.4	2.26	0.94165	0.875469	0.815365	74.6806	4.78	1.03345	-1.01364	0.231797	11.15	124.323	2400	2260	7.72312	7.78322	0.152379	0.00726711	9	1
3031	7	227.994	1	5.42932	0	142			44	21.8211	0		2.19	2.04	0.931396	0.783902	0.71295	69.1903	3.8	1.1308	-0.867285	0.453761	11.6417	135.528	2190	2040	7.62071	7.69166	-0.253901	-0.403996	9	1
3031	8	208.23	1	5.33864	0	142			50	24.7967	0	0	2.5	2.44	0.975952	0.916291	0.891998	76.4009	5.75	1.46761	-1.98458	0.506298	12.75	162.562	2500	2440	7.79975	7.82405	-0.0660576	-0.339182	9	1
3031	9	416.401	2	6.03165	0	143			51	24.9401	0	0	2.62	2.46	0.938843	0.963174	0.900161	63.6821	5.48	1.41884	-2.24311	0.40871	13.2417	175.342	2620	2460	7.80792	7.87093	-0.0866801	-0.264238	9	1
3031	10	391.473	2	5.96992	0	143			53	25.9181	0	0	2.76	2.62	0.949219	1.01523	0.963174	66.8005	5.66	1.50816	-2.50307	0.450627	13.7	187.69	2760	2620	7.87093	7.92299	-0.00293862	-0.212479	9	1
3031	11	587.183	3	6.37534	0	145			52	24.7325	0	0	2.91	2.74	0.941528	1.06815	1.00796	59.2496	6.38	1.26343	-2.41808	0.205851	14.2	201.64	2910	2740	7.91571	7.97591	0.00834753	-0.163004	9	1
3031	12	559.058	3	6.32625	0	145			53	25.2081	0	0	2.94	2.72	0.925049	1.07841	1.00063	64.3277	6.56	1.28935	-2.53767	0.191217	14.5833	212.674	2940	2720	7.90839	7.98617	-0.0809423	-0.208844	9	1
3032	1	371.704	2	5.9181	1	127			24	14.88			2.2	1.91	0.868164	0.788457	0.647103	81.7424	3.62	-0.901349	-1.3028	-1.39294	9.30833	86.6451	2200	1910	7.55486	7.69621	0.148507	0.21475	9	1
3032	2	371.704	2	5.9181	1	129			26	15.6241			2.28	1.98	0.868408	0.824175	0.683097	72.6097	5	-0.488321	-1.28457	-1.10172	9.66667	93.4445	2280	1980	7.59085	7.73193	0.15601	0.227671	9	1
3032	3	308.147	2	5.73058	1	134			28	15.5937			2.39	2.19	0.91626	0.871293	0.783902	77.0764	5.26	-0.641403	-0.852203	-0.942845	10.1833	103.7	2390	2190	7.69166	7.77905	0.190598	0.159286	9	1
3032	4	308.147	2	5.73058	1	135	74	54.8148	30	16.4609			2.71	2.41	0.889282	0.996949	0.879627	71.2396	5.19	-0.297205	-1.09419	-0.896725	10.75	115.562	2710	2410	7.78738	7.9047	0.299709	0.360084	9	1
3032	5	265.808	2	5.58277	1	142			32	15.8699			2.92	2.58	0.883545	1.07158	0.947789	77.6361	6.39	-0.756303	-0.365477	-0.782021	11.15	124.323	2920	2580	7.85554	7.97934	0.241937	0.344294	9	1
3032	6	265.808	2	5.58277	1	150			36	16		0	3.1	2.83	0.912842	1.1314	1.04028	74.6806	6.9	-0.829661	0.366314	-0.435756	11.7083	137.085	3100	2830	7.94803	8.03916	0.140632	0.172136	9	1
3032	7	227.994	1	5.42932	1	152			39	16.8802			3.25	2.97	0.913818	1.17866	1.08856	69.1903	7.12	-0.488192	0.214694	-0.323108	12.1917	148.637	3250	2970	7.99632	8.08641	0.128743	0.162139	9	1
3033	1	371.704	2	5.9181	0	130			22	13.0177			1.86	1.72	0.924683	0.620577	0.542324	81.7063	4.08	-2.24082	-0.0923264	-1.37587	8.50833	72.3917	1860	1720	7.45008	7.52833	0.1203	0.0431686	9	1
3033	2	371.704	2	5.9181	0	132			23	13.2002		0	1.59	1.55	0.974731	0.463734	0.438255	72.7917	3.83	-2.10964	-0.0463405	-1.31498	8.88333	78.9136	1590	1550	7.34601	7.37149	-0.129023	-0.308084	9	1
3033	3	308.147	2	5.73058	0	138			26	13.6526			1.77	1.72	0.97168	0.570979	0.542324	77.6347	4.26	-1.81452	0.429504	-0.946722	9.4	88.36	1770	1720	7.45008	7.47873	-0.144967	-0.318887	9	1
3033	5	265.808	2	5.58277	0	147			30	13.8831			1.9	1.76	0.926269	0.641854	0.565314	77.509	4.48	-1.85194	0.987591	-0.741272	10.3583	107.295	1900	1760	7.47307	7.54961	-0.440537	-0.526863	9	1
3033	6	265.808	2	5.58277	0	149			34	15.3146			2.21	2.21	1	0.792992	0.792992	74.6806		-1.02687	0.727547	-0.436591	10.9083	118.992	2210	2210	7.70075	7.70075	-0.131667	-0.371097	9	1
3033	7	455.924	2	6.12233	0	154			36	15.1796	0		2.53	2.45	0.968262	0.928219	0.896088	69.1903	5.48	-1.24872	0.913443	-0.440689	11.4	129.96	2530	2450	7.80384	7.83597	-0.109575	-0.266885	9	1
3034	1	1114.91	3	7.01653	0	129			26	15.6241			1.77	1.48	0.83606	0.570979	0.392042	81.7424	3.31	-0.392622	-0.800131	-0.769648	9.20833	84.7934	1770	1480	7.2998	7.47873	-0.160497	-0.104058	11	2
3034	2	1114.91	3	7.01653	0	131			29	16.8988			1.91	1.6	0.837646	0.647103	0.470004	72.7917	3.52	0.120997	-0.788713	-0.423842	9.58333	91.8403	1910	1600	7.37776	7.55486	-0.137536	-0.0715691	11	2
3034	3	924.269	3	6.829	0	134	73	54.4776	32	17.8213			1.98	1.69	0.853516	0.683097	0.524728	77.1549	4.23	0.359867	-0.69553	-0.22361	10.0917	101.842	1980	1690	7.43248	7.59085	-0.172129	-0.135949	11	2
3034	4	924.269	3	6.829	0	136			34	18.3824			2.29	1.96	0.855835	0.828552	0.672944	71.2486	4.16	0.415237	-0.860223	-0.279798	10.6583	113.6	2290	1960	7.5807	7.73631	-0.00456443	0.0646064	11	2
3034	5	797.276	3	6.6812	0	140			37	18.8776			1.8	1.72	0.955444	0.587787	0.542324	77.5583	3.64	0.479307	-0.662897	-0.101553	11.0667	122.471	1800	1720	7.45008	7.49554	-0.409182	-0.59796	11	2
3034	6	797.276	3	6.6812	0	141			38	19.1137			2.29	1.86	0.812134	0.828552	0.620577	75.3667	4.4	0.440156	-1.00122	-0.256761	11.6083	134.753	2290	1860	7.52833	7.73631	-0.34992	-0.193582	11	2
3034	7	227.994	1	5.42932	0	147			40	18.5108			2.4	1.96	0.81665	0.875469	0.672944	69.0118	4.62	0.128253	-0.687289	-0.269661	12.1	146.41	2400	1960	7.5807	7.78322	-0.483997	-0.317401	11	2
3035	1				1	136			29	15.6791			2.25	2.14	0.95105	0.81093	0.760806	82.3743	6.08	-0.633349	-0.663778	-0.828324	10.3333	106.778	2250	2140	7.66856	7.71869	0.0445576	-0.078824	8	1
3035	2				1	138			28	14.7028			2.71	2.08	0.767456	0.996949	0.732368	72.6097	4.53	-1.74792	-1.29646	-1.99016	11.6833	136.5	2710	2080	7.64012	7.9047	-0.134767	0.263392	8	1
3035	3				1	143			21	10.2695			2.41	2.22	0.921143	0.879627	0.797507	77.8222	5.21	-9.46036	-1.86154	-5.42006	13.2	174.24	2410	2220	7.70526	7.78738	-0.20173	-0.211382	8	1
3035	4				1	144	73.5	51.0417	32	15.4321	1	1	2.79	2.42	0.86731	1.02604	0.883767	71.2396	6.43	-1.57256	-1.36563	-1.88747	12.7667	162.988	2790	2420	7.79152	7.9338	-0.141852	-0.00969723	8	1
3035	5				1	149			37	16.6659			2.3	2.28	0.991211	0.832909	0.824175	77.5479	6.3	-0.921755	-1.10138	-1.28786	13.1667	173.361	2300	2280	7.73193	7.74066	-0.513617	-0.739312	8	1
3036	1	371.704	2	5.9181	1	135			36	19.7531			2.25	1.92	0.853271	0.81093	0.652325	82.3743	3.97	1.33324	0.132189	1.12905	9.09167	82.6584	2250	1920	7.56008	7.71869	-0.102371	-0.0264101	12	2
3036	2	371.704	2	5.9181	1	138			39	20.4789			2.41	2.09	0.867188	0.879627	0.737164	72.7917	4.65	1.43349	0.327406	1.29049	9.44167	89.1451	2410	2090	7.64492	7.78738	-0.0759658	-0.0192049	12	2
3036	3	308.147	2	5.73058	1	142			43	21.3251			2.57	2.19	0.852051	0.943906	0.783902	77.1549	4.89	1.50912	0.541995	1.42081	9.95	99.0025	2570	2190	7.69166	7.85166	-0.17002	-0.0654615	12	2
3036	4	308.147	2	5.73058	1	143	74	51.7483	45	22.006			2.87	2.54	0.88501	1.05431	0.932164	71.2486	5.73	1.5277	0.254524	1.30179	10.5167	110.6	2870	2540	7.83992	7.96207	0.0885794	0.135449	12	2
3036	7	227.994	1	5.42932	1	151			54	23.6832			2.82	2.43	0.861694	1.03674	0.887891	69.1514	5.79	1.57355	0.296275	1.32288	11.9583	143.002	2820	2430	7.79565	7.94449	-0.537674	-0.461691	12	2
3037	1				0	131			24	13.9852			1.84	1.64	0.891235	0.609766	0.494696	82.3743	3.1	-1.39192	-0.140326	-0.972382	8.74167	76.4167	1840	1640	7.40245	7.51752	0.00793039	-0.0156647	9	1
3037	2				0	134			24	13.366			1.97	1.77	0.898438	0.678033	0.570979	72.7917	3.71	-1.9987	0.0717044	-1.21402	9.09167	82.6584	1970	1770	7.47873	7.58579	0.042575	0.0213325	9	1
3037	3				0	139			28	14.492			2.18	1.94	0.889893	0.779325	0.662688	77.1549	3.51	-1.20279	0.448799	-0.623041	9.6	92.16	2180	1940	7.57044	7.68708	0.0360432	0.0448143	9	1
3038	1	92.9002	1	4.53153	0	124			24	15.6087			1.96	1.76	0.897949	0.672944	0.565314	82.3743	3.06	-0.278055	-1.25029	-0.911884	8.71667	75.9803	1960	1760	7.47307	7.5807	0.257493	0.228996	6	1
3038	2	92.9002	1	4.53153	0	126			23	14.4873			1.86	1.75	0.940796	0.620577	0.559616	73.057	3.83	-1.08521	-1.23463	-1.49784	9.08333	82.5069	1860	1750	7.46737	7.52833	0.185569	0.0712012	6	1
3038	3	77.0153	1	4.344	0	131			25	14.5679			1.86	1.64	0.881714	0.620577	0.494696	77.6347	3.79	-1.14988	-0.788713	-1.31065	9.6	92.16	1860	1640	7.40245	7.52833	-0.0688506	-0.0774149	6	1
3038	4	77.0153	1	4.344	0	131	70	53.4351	36	20.9778			2.35	2.2	0.936157	0.854415	0.788457	71.2486	5.34	1.23371	-1.21256	0.316587	10.15	103.023	2350	2200	7.69621	7.76217	0.370664	0.248442	6	1
3038	5	66.4335	1	4.1962	0	135			29	15.9122	0		2.02	1.99	0.985107	0.703098	0.688135	77.5583	4.01	-0.581698	-0.869671	-1.04916	10.5583	111.478	2020	1990	7.59589	7.61085	0.0886704	-0.121383	6	1
3038	6	66.4335	1	4.1962	0	137			33	17.5822			2.51	2.31	0.920288	0.920283	0.837247	74.6806	5.73	0.0240191	-1.07632	-0.703098	11.1083	123.395	2510	2310	7.745	7.82804	0.287116	0.231797	6	1
3038	7	227.994	1	5.42932	0	144			33	15.9143	1		2.57	2.46	0.957153	0.943906	0.900161	69.3896	5.29	-0.872504	-0.599109	-1.02263	11.6083	134.753	2570	2460	7.80792	7.85166	0.215041	0.0807123	6	1
3039	1				0	131			26	15.1506			2.15	1.98	0.920898	0.765468	0.683097	82.3743	4.85	-0.793149	-0.849871	-1.12383	9.66667	93.4445	2150	1980	7.59085	7.67322	0.26265	0.200601
3040	2	371.704	2	5.9181	1	136			31	16.7604			2.41	1.89	0.78418	0.879627	0.636577	72.7917	5.31	0.183434	-0.0523145	0.127022	9.53333	90.8845	2410	1890	7.54433	7.78738	-0.153404	0.127545	16	3
3040	3	308.147	2	5.73058	1	140			34	17.3469			2.22	1.65	0.743164	0.797507	0.500775	77.0764	4.71	0.324472	0.177646	0.312436	10.0417	100.835	2220	1650	7.40853	7.70526	-0.566532	-0.242857	16	3
3040	4	308.147	2	5.73058	1	141	73.3	51.9858	37	18.6107			2.64	2.11	0.799194	0.970779	0.746688	71.2486	5.99	0.661965	-0.0970044	0.385906	10.6167	112.714	2640	2110	7.65444	7.87853	-0.20189	0.0714982	16	3
3040	5	265.808	2	5.58277	1	145			40	19.025			2.8	2.15	0.767822	1.02962	0.765468	77.6361	5.86	0.699942	0.180098	0.516174	11.0167	121.367	2800	2150	7.67322	7.93737	-0.359088	0.02702	16	3
3040	6	265.808	2	5.58277	1	148			43	19.6311			3.03	2.37	0.782104	1.10856	0.86289	75.9083	6.72	0.771323	0.2248	0.565944	11.5583	133.595	3030	2370	7.77065	8.01632	-0.317349	0.0707745	16	3
3040	7	227.994	1	5.42932	1	156			46	18.902			3.29	2.57	0.781128	1.19089	0.943906	69.1903	7.01	0.419777	0.885848	0.594726	12.0583	145.403	3290	2570	7.85166	8.09864	-0.509247	-0.0578478	16	3
3041	1	92.9002	1	4.53153	0	124			31	20.1613			1.89	1.43	0.756592	0.636577	0.357674	81.7424	2.94	1.51154	-0.74067	0.918513	8.06667	65.0711	1890	1430	7.26543	7.54433	-0.0838659	0.123364	11	2
3041	2	92.9002	1	4.53153	0	128			32	19.5312		1	2.07	1.68	0.811523	0.727549	0.518794	72.6097	3.44	1.05155	-1.14926	0.211602	9.43333	88.9878	2070	1680	7.42655	7.6353	-0.0182654	0.113606	11	2
3041	3	77.0153	1	4.344	0	133			36	20.3516			2.12	1.73	0.815918	0.751416	0.548121	77.1549	3.84	1.14485	-0.722772	0.470127	9.94167	98.8367	2120	1730	7.45588	7.65917	-0.141382	-0.0230165	11	2
3041	4	77.0153	1	4.344	0	134	71	52.9851	39	21.7198			2.38	2.02	0.848633	0.8671	0.703098	71.2396	4.25	1.52335	-0.254021	1.07988	9.51667	90.5669	2380	2020	7.61085	7.77486	0.140877	0.218646	11	2
3041	5	66.4335	1	4.1962	0	137			39	20.7789		1	2.01	1.87	0.930298	0.698135	0.625938	77.509	4.51	1.03243	-0.930064	0.252959	10.9167	119.174	2010	1870	7.53369	7.60589	-0.20255	-0.344281	11	2
3041	6	66.4335	1	4.1962	0	139			45	23.2907			2.63	2.19	0.832642	0.966984	0.783902	74.3486	5.42	1.61677	-0.221936	1.16126	10.4667	109.551	2630	2190	7.69166	7.87474	0.0574557	0.189807	11	2
3042	2	92.9002	1	4.53153	1	139			34	17.5974			2.29	1.97	0.860229	0.828552	0.678033	73.2632	4.87	0.531067	0.347555	0.566938	9.58333	91.8403	2290	1970	7.58579	7.73631	-0.183006	-0.108131	6	1
3042	3	77.0153	1	4.344	1	144	76	52.7778	42	20.2546			2.47	2.03	0.821777	0.904218	0.708036	77.0764	5.23	1.24327	0.711743	1.24079	10.0667	101.338	2470	2030	7.61579	7.81197	-0.384642	-0.214233	6	1
3042	5	66.4335	1	4.1962	1	150			52	23.1111			2.31	2.08	0.900391	0.837247	0.732368	77.509	5.5	1.6287	0.881613	1.60651	11.05	122.103	2310	2080	7.64012	7.745	-0.73135	-0.804792	6	1
3042	6	66.4335	1	4.1962	1	151			53	23.2446			2.83	2.38	0.840942	1.04028	0.8671	74.3486	6.11	1.55529	0.568043	1.40711	11.6	134.56	2830	2380	7.77486	7.94803	-0.528583	-0.386932	6	1
3042	7	56.9826	1	4.04275	1	165			57	20.9366			2.7	2.24	0.82959	0.993252	0.806476	69.1903	5.51	1.01523	2.04333	1.49541	12	144	2700	2240	7.71423	7.90101	-1.3869	-1.22139	6	1
3043	2				0	134			37	20.6059			2.76	2.08	0.75354	1.01523	0.732368	72.6097	3.97	1.27646	-0.317618	0.79981	9.59167	92.0001	2760	2080	7.64012	7.92299	0.216294	0.621324	6	1
3043	3				0	139			42	21.738			2.47	2.06	0.833984	0.904218	0.722706	77.0764	3.4	1.40753	0.0500769	1.05839	10.1	102.01	2470	2060	7.63046	7.81197	-0.00190651	0.115616	6	1
3043	4				0	141	73	51.773	45	22.6347			2.77	2.42	0.873535	1.01885	0.883767	71.2396	5.85	1.45994	-0.150002	1.02838	10.6833	114.134	2770	2420	7.79152	7.9266	0.235353	0.280137	6	1
3043	5				0	145			47	22.3543			2.46	2.34	0.951172	0.900161	0.850151	77.509	5.53	1.3305	0.022177	0.994326	11.0833	122.84	2460	2340	7.75791	7.80792	-0.0184719	-0.208752	6	1
3044	4	77.0153	1	4.344	0	142	74	52.1127	38	18.8455			2.7	2.49	0.922119	0.993252	0.912283	71.1076	5.36	0.450064	-0.466513	-0.0172446	11.1833	125.067	2700	2490	7.82004	7.90101	0.297485	0.236543	12	2
3044	5	66.4335	1	4.1962	0	147			42	19.4363			2.46	2.4	0.975586	0.900161	0.875469	77.5583	5.2	0.537839	-0.196064	0.237135	11.5833	134.174	2460	2400	7.78322	7.80792	-0.0152787	-0.237281	12	2
3044	6	66.4335	1	4.1962	0	148			45	20.5442			2.97	2.72	0.915771	1.08856	1.00063	74.3486	6	0.738261	-0.552298	0.310795	12.1417	147.42	2970	2720	7.90839	7.99632	0.191508	0.145115	12	2
3044	7	455.924	2	6.12233	0	154			45	18.9745			3.23	2.95	0.913208	1.17248	1.0818	69.4819	6.89	0.174022	-0.174013	0.0765282	12.6417	159.812	3230	2950	7.98956	8.08024	0.176775	0.173264	12	2
3045	1				1	141			33	16.5988			2.51	2.06	0.820679	0.920283	0.722706	82.3743	3.92	0.0619229	0.587478	0.362299	9.71667	94.4136	2510	2060	7.63046	7.82804	-0.143834	0.0662834	16	3
3045	2				1	143			35	17.1157	1	1	2.67	2.18	0.816406	0.982078	0.779325	72.7917	4.21	0.201701	0.563468	0.410297	10.0667	101.338	2670	2180	7.68708	7.88983	-0.139428	0.105115	16	3
3045	3				1	148			38	17.3484	1	1	2.86	2.27	0.793701	1.05082	0.81978	77.1549	4.43	0.176192	0.913938	0.516221	10.5833	112.007	2860	2270	7.72754	7.95858	-0.281695	0.0583024	16	3
3045	4				1	148	79	53.3784	38	17.3484	1	1	2.8	2.01	0.717773	1.02962	0.698135	70.9771	4.57	0.0220411	0.477934	0.165327	11.1583	124.508	2800	2010	7.60589	7.93737	-0.58222	-0.0439806	16	3
3046	1	743.305	3	6.61111	1	138			29	15.2279			2.29	1.91	0.833984	0.828552	0.647103	81.7424	4.31	-1.00536	-0.537682	-0.999383	10.5833	112.007	2290	1910	7.55486	7.73631	-0.241831	-0.0940045	12	2
3046	2	743.305	3	6.61111	1	140			31	15.8163			1.99	1.58	0.793945	0.688135	0.457425	72.7917	4.3	-0.715029	-0.475821	-0.806139	10.95	119.902	1990	1580	7.36518	7.59589	-0.682836	-0.51048	12	2
3046	3	616.208	3	6.42358	1	145			32	15.22			2.62	2.15	0.820557	0.963174	0.765468	77.1549	5.11	-1.26718	-0.126418	-0.950581	11.4583	131.293	2620	2150	7.67322	7.87093	-0.322557	-0.0867818	12	2
3046	4	616.208	3	6.42358	1	145			33	15.6956			2.95	2.52	0.854126	1.0818	0.924259	71.2486	6.18	-1.12993	-0.582675	-1.16233	12.0333	144.801	2950	2520	7.83201	7.98956	-0.00415854	0.187439	12	2
3046	5	531.542	2	6.27578	1	149			35	15.7651	0		1.77	1.72	0.97168	0.570979	0.542324	77.5583	4.51	-1.22392	-0.404386	-1.09699	12.4417	154.795	1770	1720	7.45008	7.47873	-1.00529	-1.19274	12	2
3046	6	531.542	2	6.27578	1	152			39	16.8802	0		3.12	2.65	0.849243	1.13783	0.97456	75.7132	7.13	-0.720722	-0.481379	-0.810897	12.9667	168.134	3120	2650	7.88231	8.04559	-0.283294	-0.0617755	12	2
3046	7	227.994	1	5.42932	1	159			43	17.0088			3.46	2.89	0.835205	1.24127	1.06126	69.3896	7.6	-0.839717	-0.168379	-0.645644	13.4917	182.025	3460	2890	7.96901	8.14902	-0.438817	-0.115516	12	2
3046	8				1	168			52	18.424	0	0	4.35	3.72	0.855102	1.47018	1.31372	76.4009		-0.474459	0.00541037	-0.24159	14.5833	212.674	4350	3720	8.22148	8.37793	-0.303714	0.0696792
3048	1				1	132			31	17.7915			2.27	1.98	0.872192	0.81978	0.683097	81.7424	5.19	0.784896	-0.137392	0.546421	8.83333	78.0278	2270	1980	7.59085	7.72754	0.0747358	0.124741	12	2
3048	2				1	134			30	16.7075			2.29	2	0.873291	0.828552	0.693147	72.6097	5.81	0.240033	-0.0985931	0.154945	9.2	84.64	2290	2000	7.6009	7.73631	0.0500313	0.104661	12	2
3048	3				1	139			36	18.6326			2.34	2.12	0.905884	0.850151	0.751416	77.1549	6.14	0.883634	0.281419	0.796114	9.70833	94.2517	2340	2120	7.65917	7.75791	-0.0503028	-0.0818062	12	2
3049	1				1	134			34	18.9352			2.09	1.69	0.808594	0.737164	0.524728	81.7424	4.18	1.07255	-0.167463	0.766051	9.29167	86.3351	2090	1690	7.43248	7.64492	-0.321235	-0.17137
3050	1	371.704	2	5.9181	1	137			37	19.7134			2.31	2.11	0.91333	0.837247	0.746688	82.3743	5.06	1.3958	0.751814	1.43082	8.75	76.5625	2310	2110	7.65444	7.745	0.0234285	-0.0318051	9	1
3050	2	371.704	2	5.9181	1	141			40	20.1197			2.34	2.14	0.914429	0.850151	0.760806	72.6903	4.1	1.42191	1.08198	1.56755	9.1	82.81	2340	2140	7.66856	7.75791	-0.0881184	-0.150021	9	1
3050	4	308.147	2	5.73058	1	146	76	52.0548	46	21.58			2.72	2.53	0.930054	1.00063	0.928219	71.9181	5.68	1.51039	0.942047	1.55195	10.1833	103.7	2720	2530	7.83597	7.90839	0.00853765	-0.0827194	9	1
3050	5	265.808	2	5.58277	1	151			47	20.6131			2.15	2	0.930176	0.765468	0.693147	77.4493	3.95	1.22484	1.34011	1.42893	10.6	112.36	2150	2000	7.6009	7.67322	-0.749947	-0.878868	9	1
3050	6	265.808	2	5.58277	1	153			53	22.6409			2.87	2.63	0.91626	1.05431	0.966984	76.0611	5.83	1.53691	1.23197	1.63747	11.1167	123.58	2870	2630	7.87474	7.96207	-0.311345	-0.373871	9	1
3050	7	227.994	1	5.42932	1	159			56	22.151			3.84	3.05	0.79419	1.34547	1.11514	69.1903	6.84	1.3598	1.63368	1.61437	11.6333	135.334	3840	3050	8.0229	8.25323	-0.231257	0.251991	9	1
3051	1	92.9002	1	4.53153	0	128			25	15.2588			2.05	1.9	0.926758	0.71784	0.641854	81.7424	4.46	-0.561408	-0.836823	-0.892733	9.03333	81.6011	2050	1900	7.54961	7.6256	0.283979	0.203873	9	1
3051	2	92.9002	1	4.53153	0	131			27	15.7333	1		2.07	1.88	0.908203	0.727549	0.631272	72.6903	4.41	-0.374873	-0.602268	-0.66123	9.38333	88.0469	2070	1880	7.53903	7.6353	0.155847	0.109939	9	1
3051	3	77.0153	1	4.344	0	135			29	15.9122	1		2.33	2.11	0.905518	0.845868	0.746688	77.0764	5.51	-0.429372	-0.417376	-0.651069	9.9	98.01	2330	2110	7.65444	7.75362	0.247502	0.227198	9	1
3051	4	77.0153	1	4.344	0	139	79	56.8345	32	16.5623	1	1	2.46	2.25	0.914551	0.900161	0.81093	71.9181	6.01	-0.240454	-0.221936	-0.440766	10.4583	109.377	2460	2250	7.71869	7.80792	0.230079	0.191967	9	1
3051	5	66.4335	1	4.1962	0	144			32	15.4321	1		2.42	2.32	0.958618	0.883767	0.841567	78.0535	5.85	-0.935241	0.119101	-0.711713	10.8917	118.628	2420	2320	7.74932	7.79152	0.131162	-0.00888158	9	1
3051	6	66.4335	1	4.1962	0	144			35	16.8789	1	0	2.73	2.57	0.941284	1.0043	0.943906	75.9083	7.05	-0.35449	-0.435648	-0.591006	11.4083	130.15	2730	2570	7.85166	7.91206	0.305754	0.212035	9	1
3051	7	227.994	1	5.42932	0	148			40	18.2615	1	1	2.9	2.67	0.920654	1.06471	0.982078	69.1903	6.81	0.0783684	-0.390771	-0.180031	11.9167	142.007	2900	2670	7.88983	7.97247	0.194027	0.15348	9	1
3053	2	1579.41	3	7.3648	1	133			35	19.7863		1	2.42	2.01	0.830566	0.883767	0.698135	72.6903	4.89	1.34155	-0.189818	1.001	9.13333	83.4178	2420	2010	7.60589	7.79152	0.0487151	0.206275	14	3
3053	3	1309.35	3	7.17728	1	136			39	21.0856		1	2.42	2.08	0.859497	0.883767	0.732368	77.1549	4.94	1.52723	-0.117707	1.20059	9.64167	92.9617	2420	2080	7.64012	7.79152	-0.0282076	0.0468189	14	3
3053	6	1129.44	3	7.02948	1	144			47	22.6659		1	2.9	2.37	0.817139	1.06471	0.86289	75.3667	5.14	1.52698	-0.0822788	1.13519	11.1667	124.694	2900	2370	7.77065	7.97247	-0.174071	0.0637524	14	3
3053	7	227.994	1	5.42932	1	149			53	23.8728	1	1	2.99	2.49	0.832764	1.09527	0.912283	69.1903	5.7	1.64111	0.230758	1.36775	11.6583	135.917	2990	2490	7.82004	8.00303	-0.341494	-0.153276	14	3
3054	1	371.704	2	5.9181	0	124			26	16.9095			1.59	1.4	0.880493	0.463734	0.336472	83.7639	3.64	0.272003	-1.51086	-0.651592	9.04167	81.7517	1590	1400	7.24423	7.37149	-0.145679	-0.19222	11	2
3054	2	371.704	2	5.9181	0	128			27	16.4795	1		1.6	1.29	0.806152	0.470004	0.254642	72.6903	3.61	-0.0232804	-1.14926	-0.71954	9.43333	88.9878	1600	1290	7.1624	7.37776	-0.37158	-0.300545	11	2
3054	3	308.147	2	5.73058	0	132			31	17.7915	1		1.78	1.56	0.876343	0.576613	0.444686	77.0764	4.1	0.389922	-0.876743	-0.282895	9.94167	98.8367	1780	1560	7.35244	7.48437	-0.25035	-0.281804	11	2
3054	4	308.147	2	5.73058	0	134	72	53.7313	33	18.3783	1		1.95	1.75	0.897339	0.667829	0.559616	71.9181	5.2	0.453461	-1.01564	-0.330603	10.5083	110.425	1950	1750	7.46737	7.57558	-0.15967	-0.217983	11	2
3054	5	265.808	2	5.58277	0	137			33	17.5822	1		1.72	1.6	0.930176	0.542324	0.470004	78.0535	4.86	0.0651198	-0.930064	-0.596779	10.9417	119.72	1720	1600	7.37776	7.45008	-0.420098	-0.555246	11	2
3054	6	265.808	2	5.58277	0	140			45	22.9592	1		2	1.7	0.849976	0.693147	0.530628	76.0611	5.46	1.3804	-0.974998	0.639428	11.4583	131.293	2000	1700	7.43838	7.6009	-0.548155	-0.556342	11	2
3054	7	227.994	1	5.42932	0	147			48	22.213	1		2.31	1.92	0.831055	0.837247	0.652325	69.0118	6	1.14976	-0.525332	0.682109	11.9583	143.002	2310	1920	7.56008	7.745	-0.607091	-0.53184	11	2
3055	3	308.147	2	5.73058	0	142	74	52.1127	35	17.3577			2.42	2.17	0.896606	0.883767	0.774727	78.0861	5.09	0.0800097	0.136443	-0.0274284	10.55	111.303	2420	2170	7.68248	7.79152	0.0508097	0.0436074	6	1
3055	6	265.808	2	5.58277	0	147			42	19.4363			3.06	2.78	0.908447	1.11841	1.02245	75.3667	7.22	0.447398	-0.606655	0.0202539	12.05	145.202	3060	2780	7.93021	8.02617	0.312234	0.309459	6	1
3055	7	56.9826	1	4.04275	0	151			42	18.4202			2.82	2.34	0.829712	1.03674	0.850151	69.4819	5.39	7.88085e-05	-0.522992	-0.232768	12.5583	157.712	2820	2340	7.75791	7.94449	-0.300535	-0.0956463	6	1
3056	2				0	146			42	19.7035			2.63	2.5	0.950562	0.966984	0.916291	72.6903	6.51	0.741609	0.238229	0.549987	11.0333	121.734	2630	2500	7.82405	7.87474	0.162159	0.00842102
3057	1	92.9002	1	4.53153	1	116			22	16.3496			1.6	1.41	0.881226	0.470004	0.34359	82.3743	3.52	0.177802	-2.73707	-1.64865	8.66667	75.1111	1600	1410	7.25135	7.37776	-0.0468675	-0.075664	12	2
3057	6	66.4335	1	4.1962	1	125			31	19.84			1.86	1.59	0.854736	0.620577	0.463734	76.0611	3.17	0.941507	-2.7581	-0.862383	11.05	122.103	1860	1590	7.37149	7.52833	-0.257632	-0.238105	12	2
3057	7	56.9826	1	4.04275	1	129			34	20.4315	0		2.03	1.75	0.86206	0.708036	0.559616	69.4819	5.13	1.40565	-1.16422	0.617095	9.55833	91.3617	2030	1750	7.46737	7.61579	-0.130113	-0.102889	12	2
3058	1				0	124			25	16.2591			1.63	1.57	0.963135	0.48858	0.451076	82.3743	4.32	0.162061	-0.893637	-0.35498	8.23333	67.7878	1630	1570	7.35883	7.39634	0.093118	-0.0772175
3058	2				0	127			26	16.12	1		1.58	1.55	0.980957	0.457425	0.438255	72.6903	4.29	0.012287	-0.667165	-0.356614	8.56667	73.3878	1580	1550	7.34601	7.36518	-0.0191619	-0.222242
3059	1				1	129			34	20.4315			1.92	1.8	0.9375	0.652325	0.587787	82.0653	5.43	1.54496	-0.633486	1.0095	8.88333	78.9136	1920	1800	7.49554	7.56008	-0.0501561	-0.180575
3059	3				1	133	68	51.1278	37	20.917	1		1.93	1.74	0.901489	0.65752	0.553885	78.0861	4.91	1.45959	-0.712144	0.875609	9.75833	95.2251	1930	1740	7.46164	7.56528	-0.300291	-0.371838
3060	1	1114.91	3	7.01653	1	130			28	16.5681			2.38	2.16	0.907471	0.8671	0.770108	82.3743	4.57	0.251309	-0.467368	-0.0354296	8.88333	78.9136	2380	2160	7.67786	7.77486	0.326041	0.314205	12	2
3060	2	1114.91	3	7.01653	1	132			29	16.6437	0		2.4	2.17	0.904053	0.875469	0.774727	72.6903	4.69	0.188368	-0.488362	-0.0985471	9.23333	85.2544	2400	2170	7.68248	7.78322	0.278561	0.275031	12	2
3060	3	924.269	3	6.829	1	136			32	17.301	1		2.68	2.32	0.865601	0.985817	0.841567	77.1549	5.05	0.367215	-0.245281	0.144325	9.74167	94.9001	2680	2320	7.74932	7.89357	0.266892	0.385358	12	2
3060	4	924.269	3	6.829	1	136	70	51.4706	33	17.8417			2.67	2.44	0.913818	0.982078	0.891998	71.9181	5.64	0.464035	-0.606133	-0.00450407	10.3	106.09	2670	2440	7.79975	7.88983	0.310745	0.293724	12	2
3060	5	797.276	3	6.6812	1	141			35	17.6047			2.32	2.25	0.969727	0.841567	0.81093	78.0535	5.4	0.242544	-0.214491	-0.00283934	10.7333	115.204	2320	2250	7.71869	7.74932	-0.0447233	-0.222367	12	2
3060	6	797.276	3	6.6812	1	143			38	18.5828	0		2.98	2.72	0.91272	1.09192	1.00063	74.6806	5.99	0.49184	-0.283905	0.114252	11.2667	126.938	2980	2720	7.90839	7.99968	0.25463	0.255869	12	2
3060	7	968.768	3	6.87602	1	147			39	18.048	0		3	2.7	0.899902	1.09861	0.993252	69.4819	5.03	0.163675	-0.107799	-0.0613045	11.7667	138.454	3000	2700	7.90101	8.00637	0.0453124	0.0881395	12	2
3060	8				1	154			45	18.9745	0	0	3.65	3.3	0.904053	1.29473	1.19392	76.4009		0.236824	-0.144245	0.00810869	12.8667	165.551	3650	3300	8.10168	8.20248	0.213101	0.294384
3062	1	371.704	2	5.9181	1	128			26	15.8691			2.11	1.91	0.905151	0.746688	0.647103	82.3743	3.85	-0.273802	-1.26452	-0.924114	9.4	88.36	2110	1910	7.55486	7.65444	0.110758	0.082138	3	1
3062	2	371.704	2	5.9181	1	130			26	15.3846	1	1	2.16	1.88	0.870361	0.770108	0.631272	72.6903	5.11	-0.666325	-1.18446	-1.16095	9.74167	94.9001	2160	1880	7.53903	7.67786	0.031643	0.0840439	3	1
3062	3	308.147	2	5.73058	1	135			29	15.9122	1		2.31	2.05	0.887329	0.837247	0.71784	77.6312	5.05	-0.467543	-0.757402	-0.771474	10.2833	105.747	2310	2050	7.6256	7.745	-0.0169623	0.00797728	3	1
3062	4	308.147	2	5.73058	1	135	71	52.5926	32	17.5583	1		2.5	2.22	0.88794	0.916291	0.797507	71.9181	5.96	0.201493	-1.1497	-0.559686	10.8167	117	2500	2220	7.70526	7.82405	0.0941916	0.127904	3	1
3062	6	265.808	2	5.58277	1	145			40	19.025	1	0	3.02	2.63	0.87085	1.10526	0.966984	75.9083	6.56	0.522529	-0.381857	0.0681019	11.7667	138.454	3020	2630	7.87474	8.01301	0.0363554	0.161366	3	1
3062	7	227.994	1	5.42932	1	151			44	19.2974			3.45	3.19	0.92456	1.23837	1.16002	69.1514	7.52	0.493118	0.00907354	0.241361	12.2667	150.471	3450	3190	8.06778	8.14613	0.284808	0.274515	3	1
3063	2	92.9002	1	4.53153	1	133			29	16.3944	0		2.29	1.93	0.842773	0.828552	0.65752	72.6903	4.6	0.0614382	-0.327573	-0.0985471	9.24167	85.4084	2290	1930	7.56528	7.73631	0.0138741	0.140515	9	1
3063	3	77.0153	1	4.344	1	140			32	16.3265	0		2.37	2.02	0.852295	0.86289	0.703098	77.6312	4.68	-0.100622	0.369039	0.144325	9.78333	95.7136	2370	2020	7.61085	7.77065	-0.181055	-0.0695512	9	1
3063	4	77.0153	1	4.344	1	140	73	52.1429	34	17.3469	0		2.6	2.12	0.815308	0.955511	0.751416	71.2396	5.14	0.239976	-0.0663541	0.104623	10.3333	106.778	2600	2120	7.65917	7.86327	-0.134689	0.098283	9	1
3063	6	66.4335	1	4.1962	1	143			41	20.0499			2.69	2.16	0.802856	0.989541	0.770108	75.9083	5.52	0.944417	-0.283905	0.487213	11.2667	126.938	2690	2160	7.67786	7.8973	-0.331666	-0.0730965	9	1
3063	7	56.9826	1	4.04275	1	149			44	19.8189	0		2.88	2.36	0.819336	1.05779	0.858662	69.0118	5.82	0.770274	0.164096	0.530211	11.7667	138.454	2880	2360	7.76642	7.96555	-0.418989	-0.173669	9	1
3065	1	92.9002	1	4.53153	0	125			25	16			1.8	1.56	0.866577	0.587787	0.444686	81.7424	4.21	-0.0688889	-1.07783	-0.653691	8.7	75.69	1800	1560	7.35244	7.49554	0.0339885	0.0424243	9	1
3065	2	92.9002	1	4.53153	0	128			32	19.5312			1.85	1.57	0.848633	0.615186	0.451076	72.65	4.71	1.14795	-0.836823	0.482744	9.05	81.9025	1850	1570	7.35883	7.52294	-0.0927204	-0.0692781	9	1
3065	3	77.0153	1	4.344	0	133	73	54.8872	36	20.3516			1.95	1.67	0.856323	0.667829	0.512824	77.0764	5.01	1.21821	-0.473687	0.675085	9.56667	91.5211	1950	1670	7.42058	7.57558	-0.162444	-0.152616	9	1
3065	7	227.994	1	5.42932	0	149			55	24.7737	0		2.72	2.3	0.845581	1.00063	0.832909	69.0118	6.37	1.64128	0.0731446	1.38917	11.5833	134.174	2720	2300	7.74066	7.90839	-0.311149	-0.240858	9	1
3066	2	92.9002	1	4.53153	1	123			25	16.5246			2.09	1.8	0.861206	0.737164	0.587787	73.266	3.96	0.108072	-2.02742	-1.14623	9.31667	86.8003	2090	1800	7.49554	7.64492	0.125104	0.18646	14	3
3066	3	77.0153	1	4.344	1	128			27	16.4795			2.1	1.77	0.842773	0.741937	0.570979	77.1549	3.67	-0.0415884	-1.55932	-0.956138	9.81667	96.3669	2100	1770	7.47873	7.64969	-0.0650372	0.0313555	14	3
3066	4	77.0153	1	4.344	1	129	65	50.3876	28	16.8259			2.3	1.97	0.856445	0.832909	0.678033	71.2486	4	0.00117106	-1.72998	-1.05808	10.3917	107.987	2300	1970	7.58579	7.74066	0.0715379	0.164153	14	3
3066	6	66.4335	1	4.1962	1	132			32	18.3655			2.49	2.08	0.835327	0.912283	0.732368	75.9083	4.56	0.392803	-1.92649	-0.894211	11.3417	128.633	2490	2080	7.64012	7.82004	0.00588051	0.164814	14	3
3066	7	56.9826	1	4.04275	1	136			32	17.301	0		2.46	2.03	0.825195	0.900161	0.708036	69.1903	4.49	-0.183443	-1.70563	-1.23555	11.8417	140.225	2460	2030	7.61579	7.80792	-0.194728	-0.013178	14	3
3066	8	52.0429	1	3.95207	1	141			34	17.1018	0	0	2.77	2.37	0.855591	1.01885	0.86289	76.4009	4.42	-0.60321	-1.90506	-1.62525	12.95	167.702	2770	2370	7.77065	7.9266	-0.108959	0.0402718	14	3
3066	9	416.401	2	6.03165	1	141			35	17.6047	0	0	2.89	2.44	0.844238	1.06126	0.891998	63.6821	5.19	-0.505194	-2.31707	-1.8103	13.4417	180.678	2890	2440	7.79975	7.96901	-0.0894077	0.104853	14	3
3066	10	195.764	1	5.27691	1	144			36	17.3611	0	0	3.04	2.56	0.842041	1.11186	0.940007	66.8005	5.34	-0.786801	-2.34186	-2.00732	13.9	193.21	3040	2560	7.84776	8.01961	-0.127802	0.0969322	14	3
3066	11	195.764	1	5.27691	1	144			40	19.2901	0	0	3.3	2.83	0.857544	1.19392	1.04028	59.2496	5.71	-0.0609193	-2.68616	-1.70192	14.4	207.36	3300	2830	7.94803	8.10168	0.0547847	0.252485	14	3
3066	12	372.723	2	5.92083	1	148			39	17.805	0	0	3.2	2.61	0.815552	1.16315	0.95935	64.3277	5.19	-0.827315	-2.46371	-2.11839	14.7833	218.547	3200	2610	7.86711	8.07091	-0.35462	-0.0254872	14	3
3067	2	743.305	3	6.61111	0	132			26	14.922			1.99	1.97	0.989868	0.688135	0.678033	72.8653	5.44	-1.02153	-0.937921	-1.36034	10.0583	101.17	1990	1970	7.58579	7.59589	0.195535	-0.0155444	9	1
3067	3	616.208	3	6.42358	0	137			30	15.9838			2.21	2.1	0.950195	0.792992	0.741937	77.1549	5.82	-0.544496	-0.57944	-0.853317	10.5583	111.478	2210	2100	7.64969	7.70075	0.144432	0.0124656	9	1
3067	4	616.208	3	6.42358	0	140	74	52.8571	33	16.8367			2.5	2.34	0.935913	0.916291	0.850151	71.9181	6.3	-0.287576	-0.662897	-0.703098	11.1167	123.58	2500	2340	7.75791	7.82405	0.243744	0.152669	9	1
3067	5	531.542	2	6.27578	0	146			33	15.4813			2.42	2.41	0.99585	0.883767	0.879627	77.5583	6.46	-1.09161	-0.248109	-0.969232	11.5417	133.21	2420	2410	7.78738	7.79152	0.111353	-0.118869	9	1
3067	6	531.542	2	6.27578	0	147			42	19.4363			2.55	2.5	0.980347	0.936093	0.916291	75.7132	6.77	0.429445	-0.687289	-0.0224518	12.0833	146.007	2550	2500	7.82405	7.84385	0.0333329	-0.198632	9	1
3067	7	227.994	1	5.42932	0	152			44	19.0443			2.76	2.67	0.967285	1.01523	0.982078	69.1903	6.97	0.197168	-0.453992	-0.0354432	12.5667	157.921	2760	2670	7.88983	7.92299	-0.0258189	-0.217875	9	1
3068	1				1	127			26	16.12			1.89	1.66	0.878296	0.636577	0.506818	82.3743	4.61	-0.149838	-1.48785	-0.983286	9.55833	91.3617	1890	1660	7.41457	7.54433	-0.114064	-0.113478	9	1
3068	2				1	129			27	16.225	1		1.97	1.74	0.883179	0.678033	0.553885	72.65	4.29	-0.19912	-1.4574	-1.01443	9.9	98.01	1970	1740	7.46164	7.58579	-0.119862	-0.122433	9	1
3068	3				1	134			30	16.7075	1		1.83	1.66	0.906982	0.604316	0.506818	77.0764	4.3	-0.0791938	-1.02163	-0.671094	10.4167	108.507	1830	1660	7.41457	7.51207	-0.38547	-0.454558	9	1
3068	4				1	135	73.5	54.4444	32	17.5583			2.33	2.06	0.884033	0.845868	0.722706	71.1076	5.84	0.158027	-1.26111	-0.670525	11	121	2330	2060	7.63046	7.75362	-0.0651343	-0.0414391	9	1
3068	5				1	138			35	18.3785	1		2.32	2.13	0.918091	0.841567	0.756122	77.509	5.75	0.376766	-1.11434	-0.429591	11.4	129.96	2320	2130	7.66388	7.74932	-0.145555	-0.209933	9	1
3069	1				1	137			29	15.451			2.42	2.17	0.896606	0.883767	0.774727	82.3743	4.67	-0.644096	-0.153738	-0.488694	9.84167	96.8584	2420	2170	7.68248	7.79152	0.0800154	0.0983939	9	1
3069	2				1	138			28	14.7028			2.51	2.22	0.884399	0.920283	0.797507	73.057	4.72	-1.27928	-0.245762	-0.942845	10.2	104.04	2510	2220	7.70526	7.82804	0.109543	0.172199	9	1
3069	3				1	143			34	16.6267	1	1	2.6	2.3	0.884521	0.955511	0.832909	77.0764	5.62	-0.187622	0.134334	-0.106592	10.7	114.49	2600	2300	7.74066	7.86327	-0.0486884	0.00911774	9	1
3069	4				1	143	76	53.1469	36	17.6048	1	1	2.82	2.54	0.900635	1.03674	0.932164	71.9181	5.25	0.111973	-0.283905	-0.168397	11.2583	126.75	2820	2540	7.83992	7.94449	0.0943085	0.122888	9	1
3069	5				1	146			37	17.3578	1		2.72	2.48	0.911743	1.00063	0.908259	77.5583	5.54	-0.110409	-0.179098	-0.286461	11.6833	136.5	2720	2480	7.81601	7.90839	-0.0763702	-0.0864913	9	1
3070	1	92.9002	1	4.53153	0	122			22	14.781			1.53	1.4	0.914917	0.425268	0.336472	82.3743	2.4	-1.04831	-2.36275	-2.29735	9.79167	95.8767	1530	1400	7.24423	7.33302	-0.147729	-0.243242	9	1
3070	2	92.9002	1	4.53153	0	124			24	15.6087	0		1.65	0.97	0.587769	0.500775	-0.0304592	73.057	1.31	-0.657209	-2.29893	-2.00026	10.15	103.023	1650	970	6.8773	7.40853	-0.626542	-0.179853	9	1
3070	3	77.0153	1	4.344	0	129			26	15.6241			1.77	1.04	0.587524	0.570979	0.0392207	77.8222	1.42	-0.781376	-1.87453	-1.83824	10.6583	113.6	1770	1040	6.94698	7.47873	-0.704939	-0.212408	9	1
3070	4	77.0153	1	4.344	0	129	69	54.3307	26	15.6241	0		1.86	1.85	0.994507	0.620577	0.615186	71.2486	4.32	-0.917181	-2.25349	-2.20708	11.2167	125.814	1860	1850	7.52294	7.52833	0.0649827	-0.160241	9	1
3070	5	66.4335	1	4.1962	0	131			28	16.3161	1		1.9	1.84	0.968384	0.641854	0.609766	77.5583	3.49	-0.664414	-2.33457	-2.02894	11.6333	135.334	1900	1840	7.51752	7.54961	-0.0421065	-0.223783	9	1
3070	6	66.4335	1	4.1962	0	133			31	17.525	1		2.24	2.06	0.919556	0.806476	0.722706	75.9083	4.53	-0.266581	-2.62773	-1.79181	12.1667	148.028	2240	2060	7.63046	7.71423	0.0662731	-0.006322	9	1
3070	7	56.9826	1	4.04275	0	140			33	16.8367	0	0	2.38	2.27	0.953735	0.8671	0.81978	69.1903	4.65	-0.70021	-2.18416	-1.73385	12.6667	160.444	2380	2270	7.72754	7.77486	0.0384696	-0.102533	9	1
3071	1	371.704	2	5.9181	0	129			22	13.2204			1.67	1.53	0.916138	0.512824	0.425268	82.025	4.01	-2.15326	-0.800131	-1.86817	9.16667	84.0278	1670	1530	7.33302	7.42058	-0.0834601	-0.162099	12	2
3071	2	371.704	2	5.9181	0	132			22	12.6263			1.87	1.73	0.925049	0.625938	0.548121	72.65	4.38	-2.83107	-0.568428	-2.11312	9.51667	90.5669	1870	1730	7.45588	7.53369	0.0219705	-0.0542164	12	2
3071	3	308.147	2	5.73058	0	137			25	13.3198	0		1.97	1.83	0.928833	0.678033	0.604316	77.0764	4.8	-2.24707	-0.180489	-1.6098	10.0333	100.668	1970	1830	7.51207	7.58579	-0.0444612	-0.126226	12	2
3071	4	308.147	2	5.73058	0	137	71	51.8248	26	13.8526			2.23	2.02	0.905762	0.802002	0.703098	71.9181	5.47	-1.94442	-0.647969	-1.77787	10.6	112.36	2230	2020	7.61085	7.70976	0.0971877	0.081142	12	2
3071	6	265.808	2	5.58277	0	144			32	15.4321			2.46	2.28	0.926758	0.900161	0.824175	75.9083	5.73	-1.12043	-0.51722	-1.14654	11.55	133.403	2460	2280	7.73193	7.80792	0.0451161	-0.0149544	12	2
3071	7	227.994	1	5.42932	0	149			34	15.3146			2.56	2.41	0.941406	0.940007	0.879627	69.1514	6.19	-1.33527	-0.336906	-1.11494	12.05	145.202	2560	2410	7.78738	7.84776	-0.0324031	-0.120988	12	2
3072	1	743.305	3	6.61111	0	128			21	12.8174			1.46	1.46	1	0.378437	0.378437	82.0653	5.72	-2.60872	-1.14926	-2.39082	9.45833	89.4601	1460	1460	7.28619	7.28619	-0.161025	-0.377092	12	2
3072	2	743.305	3	6.61111	0	131			22	12.8198			1.75	1.7	0.971313	0.559616	0.530628	72.65	5.35	-2.67584	-0.910673	-2.29735	9.80833	96.2034	1750	1700	7.43838	7.46737	-0.0234036	-0.190694	12	2
3072	3	616.208	3	6.42358	0	133			24	13.5677			1.89	1.75	0.925903	0.636577	0.559616	77.0764	5.51	-2.11318	-1.03483	-2.12293	10.3167	106.434	1890	1750	7.46737	7.54433	-0.067394	-0.150546	12	2
3072	4	616.208	3	6.42358	0	135	70	51.8519	24	13.1687			1.94	1.84	0.948364	0.662688	0.609766	71.9181	6.02	-2.61005	-1.14076	-2.49844	10.8917	118.628	1940	1840	7.51752	7.57044	-0.0606938	-0.181225	12	2
3072	5	531.542	2	6.27578	0	138			26	13.6526			1.81	1.73	0.955688	0.593327	0.548121	77.5583	5.24	-2.30304	-1.08982	-2.26999	11.3	127.69	1810	1730	7.45588	7.50108	-0.297638	-0.441661	12	2
3072	6	531.542	2	6.27578	0	141			29	14.5868			2.11	2.1	0.995239	0.746688	0.741937	75.7132	7.11	-1.76282	-1.24558	-1.9838	11.8417	140.225	2110	2100	7.64969	7.65444	-0.0741125	-0.295274	12	2
3072	7	227.994	1	5.42932	0	145			31	14.7444	0		2.19	2.11	0.963379	0.783902	0.746688	69.0118	7.01	-1.80936	-1.19505	-1.90999	12.3333	152.111	2190	2110	7.65444	7.69166	-0.237548	-0.389659	12	2
3073	2	371.704	2	5.9181	0	131			27	15.7333			2.03	1.76	0.866943	0.708036	0.565314	72.6903	3.5	-0.395942	-0.664994	-0.71954	9.46667	89.6178	2030	1760	7.47307	7.61579	0.0363179	0.070089	9	1
3073	3	308.147	2	5.73058	0	135			32	17.5583			2.16	1.86	0.861084	0.770108	0.620577	77.0764	5.15	0.282514	-0.48105	-0.16925	9.98333	99.6669	2160	1860	7.52833	7.67786	-0.0250275	0.022165	9	1
3073	4	308.147	2	5.73058	0	135	71	54.6154	37	20.3018		1	2.46	2.13	0.865845	0.900161	0.756122	71.2396	6.31	1.00604	-0.869671	0.24596	10.5583	111.478	2460	2130	7.66388	7.80792	0.163418	0.218666	9	1
3073	5	265.808	2	5.58277	0	143			41	20.0499			2.19	2.02	0.922363	0.783902	0.703098	77.6361	5.41	0.85255	-0.0959195	0.4863	10.95	119.902	2190	2020	7.61085	7.69166	-0.224831	-0.338439	9	1
3073	6	265.808	2	5.58277	0	145			46	21.8787			2.79	2.36	0.845825	1.02604	0.858662	75.3667	6.59	1.15845	-0.382694	0.694555	11.5	132.25	2790	2360	7.76642	7.9338	-0.0382923	0.084755	9	1
3073	7	56.9826	1	4.04275	0	150			45	20			2.88	2.51	0.87146	1.05779	0.920283	69.1514	6.75	0.610178	-0.201618	0.350873	12	144	2880	2510	7.82804	7.96555	-0.0783628	-0.00144748	9	1
3073	8	208.23	1	5.33864	0	152			44	19.0443	0	0	3.17	2.85	0.899048	1.15373	1.04732	76.4009	7.22	0.0884026	-0.827598	-0.265766	13.1083	171.828	3170	2850	7.95507	8.06149	0.0965549	0.134273	9	1
3073	10	195.764	1	5.27691	0	152			46	19.91	0	0	3.57	3.14	0.879517	1.27257	1.14422	66.7899	7.74	0.182558	-1.28929	-0.404117	14.05	197.403	3570	3140	8.05198	8.18032	0.243809	0.381361	9	1
3073	11	195.764	1	5.27691	0	152			50	21.6413	0	0	3.62	3.2	0.883911	1.28647	1.16315	59.2496	8.11	0.581934	-1.4348	-0.101178	14.5583	211.945	3620	3200	8.07091	8.19423	0.192552	0.297223	9	1
3073	12	186.387	1	5.22783	0	153			48	20.5049	0	0	3.24	2.94	0.907349	1.17557	1.07841	64.3277	7.44	0.197841	-1.36199	-0.46662	14.9417	223.253	3240	2940	7.98617	8.08333	-0.140663	-0.139944	9	1
3074	2				1	128			28	17.0898		1	2	1.71	0.854981	0.693147	0.536493	72.6903	4.28	0.336543	-1.3257	-0.484753	9.51667	90.5669	2000	1710	7.44425	7.6009	-0.102316	-0.0472861	12	2
3074	3				1	133			31	17.525		1	2.1	1.77	0.842773	0.741937	0.570979	77.0764	5.09	0.399273	-0.890414	-0.196853	10.0333	100.668	2100	1770	7.47873	7.64969	-0.223755	-0.136156	12	2
3074	4				1	134	70	52.2388	33	18.3783		1	2.37	1.99	0.8396	0.86289	0.688135	71.9181	4.91	0.581559	-1.13252	-0.218632	10.6	112.36	2370	1990	7.59589	7.77065	-0.0806652	0.0496967	12	2
3075	1				0	139			34	17.5974			2.37	1.87	0.78894	0.86289	0.625938	81.7424	4.41	0.400475	0.448799	0.404868	9.64167	92.9617	2370	1870	7.53369	7.77065	-0.0820774	0.161025
3076	2				0	136			36	19.4637	1	1	1.83	1.74	0.950806	0.604316	0.553885	72.6903	5.07	0.509641	-1.82755	-0.639617	11.7333	137.671	1830	1740	7.46164	7.51207	-0.324752	-0.504675
3076	3				0	142			40	19.8373	1	1	1.89	1.69	0.894165	0.636577	0.524728	77.0764	4.63	0.512391	-1.51966	-0.35868	12.25	150.062	1890	1690	7.43248	7.54433	-0.660747	-0.742163
3077	2	92.9002	1	4.53153	1	116			19	14.1201	0		1.37	1.28	0.934204	0.314811	0.24686	72.6903	3.46	-1.40738	-2.66984	-2.93488	8.56667	73.3878	1370	1280	7.15462	7.22257	-0.159572	-0.280462	9	1
3077	3	77.0153	1	4.344	1	119			20	14.1233			1.4	1.37	0.978516	0.336472	0.314811	77.0764	3.54	-1.50684	-2.52662	-2.84934	9.08333	82.5069	1400	1370	7.22257	7.24423	-0.159839	-0.343892	9	1
3077	4	77.0153	1	4.344	1	121	64	52.8926	20	13.6603			1.63	1.63	1	0.48858	0.48858	71.9181	5.09	-2.10527	-2.58362	-3.31248	9.65	93.1225	1630	1630	7.39634	7.39634	0.031528	-0.183127	9	1
3077	5	66.4335	1	4.1962	1	124			22	14.308	0		1.42	1.42	1	0.350657	0.350657	78.0535	4.14	-1.58775	-2.35693	-2.73292	10.0833	101.674	1420	1420	7.25841	7.25841	-0.283901	-0.504157	9	1
3077	6	66.4335	1	4.1962	1	126			26	16.3769	0		1.6	1.47	0.918701	0.470004	0.385262	75.9083	3.94	-0.296031	-2.34855	-1.75145	10.6	112.36	1600	1470	7.29302	7.37776	-0.337014	-0.439671	9	1
3077	7	227.994	1	5.42932	1	149			44	19.8189	0		1.73	1.73	1	0.548121	0.548121	69.0118	4.87	0.917493	0.679588	0.901165	11.1	123.21	1730	1730	7.45588	7.45588	-0.95784	-1.22859	9	1
3078	2	371.704	2	5.9181	1	132			29	16.6437	1		2.09	1.96	0.937744	0.737164	0.672944	72.65	4.59	0.385937	0.246778	0.441366	8.46667	71.6844	2090	1960	7.5807	7.64492	0.0997672	-0.00202181	9	1
3078	3	308.147	2	5.73058	1	138	72	52.1739	32	16.8032	1		2.16	1.92	0.888794	0.770108	0.652325	78.0861	4.44	0.326341	0.683798	0.611071	9.00833	81.1501	2160	1920	7.56008	7.67786	-0.153776	-0.151716	9	1
3078	6	265.808	2	5.58277	1	142			38	18.8455	1		2.67	2.34	0.876343	0.982078	0.850151	74.3486	5.45	0.758932	0.108585	0.565374	10.5167	110.6	2670	2340	7.75791	7.88983	-0.0133519	0.0585342	9	1
3078	7	56.9826	1	4.04275	1	147			38	17.5853			2.59	2.34	0.903442	0.951658	0.850151	69.4819	4.91	0.169487	0.462168	0.266775	11.0167	121.367	2590	2340	7.75791	7.85941	-0.218812	-0.220158	9	1
3079	3				1	147			50	23.1385	0		2.42	2.04	0.842896	0.883767	0.71295	77.6312	4.99	1.61938	0.4005	1.42153	11.1	123.21	2420	2040	7.62071	7.79152	-0.638713	-0.55873	9	1
3079	5				1	154			56	23.6127	0		3.23	2.66	0.823486	1.17248	0.978326	77.6361	6.56	1.54937	0.623412	1.42702	12.05	145.202	3230	2660	7.88608	8.08024	-0.455365	-0.203618	9	1
3080	2	92.9002	1	4.53153	1	142			43	21.3251	1		2.72	2.21	0.812378	1.00063	0.792992	73.057	5.56	1.26839	-0.365477	0.753945	11.15	124.323	2720	2210	7.70075	7.90839	-0.227711	0.00335013	11	2
3080	3	77.0153	1	4.344	1	145			50	23.7812			2.84	2.31	0.813354	1.0438	0.837247	78.0861	6.08	1.6272	-0.316799	1.13431	11.6833	136.5	2840	2310	7.745	7.95156	-0.340957	-0.115751	11	2
3080	5	66.4335	1	4.1962	1	152			35	15.1489			2.91	2.58	0.886597	1.06815	0.947789	77.5583	6.45	-1.72255	-0.164061	-1.21213	12.6333	159.601	2910	2580	7.85554	7.97591	-0.261764	-0.162922	11	2
3080	6	66.4335	1	4.1962	1	152			58	25.1039			3.27	2.7	0.825684	1.18479	0.993252	74.1458	6.9	1.61212	-0.72194	1.02698	13.1917	174.02	3270	2700	7.90101	8.09255	-0.456466	-0.220968	11	2
3081	2				1	141			23	11.5688	0		2.43	1.84	0.75708	0.887891	0.609766	73.057	4.75	-5.15821	0.723132	-1.91971	9.53333	90.8845	2430	1840	7.51752	7.79565	-0.279577	0.102753
3082	2	371.704	2	5.9181	0	125			23	14.72		1	1.71	1.5	0.877075	0.536493	0.405465	73.057	3.38	-1.02572	-1.70095	-1.80198	9.53333	90.8845	1710	1500	7.31322	7.44425	-0.0776333	-0.0939686	9	1
3082	3	308.147	2	5.73058	0	126			26	16.3769			1.84	1.6	0.869507	0.609766	0.470004	77.1549	4.36	-0.220012	-1.87443	-1.36034	10.0333	100.668	1840	1600	7.37776	7.51752	-0.0511675	-0.0485101	9	1
3082	4	308.147	2	5.73058	0	128	67	52.3438	25	15.2588		0	1.91	1.72	0.900513	0.647103	0.542324	71.2396	4.23	-0.969149	-1.96238	-2.03386	10.6	112.36	1910	1720	7.45008	7.55486	0.000213379	-0.0422711	9	1
3082	6	265.808	2	5.58277	0	133			28	15.8291		0	2.12	1.96	0.924438	0.751416	0.672944	74.3486	5.57	-0.895696	-1.99308	-1.96768	11.5583	133.595	2120	1960	7.5807	7.65917	0.0322268	-0.0474095	9	1
3082	7	455.924	2	6.12233	0	139			30	15.5272			2.4	1.99	0.829102	0.875469	0.688135	69.3896		-1.20777	-1.67445	-1.88459	12.0583	145.403	2400	1990	7.59589	7.78322	-0.1416	0.0278925	9	1
3083	2				1	136			33	17.8417	0	1	2.49	2.15	0.863403	0.912283	0.765468	72.7917	3.55	0.422702	-0.72092	-0.111189	10.4417	109.028	2490	2150	7.67322	7.82004	0.0219665	0.11442
3083	3				1	141			35	17.6047			2.67	2.24	0.838867	0.982078	0.806476	78.0861	5.12	0.199433	-0.331508	-0.108286	10.9667	120.268	2670	2240	7.71423	7.88983	-0.0920965	0.0876843
3084	3	77.0153	1	4.344	0	141			36	18.1077			2.28	2.18	0.956055	0.824175	0.779325	77.1549	5.15	0.101343	-1.00122	-0.540248	11.6333	135.334	2280	2180	7.68708	7.73193	-0.0127507	-0.175832	9	1
3084	4	77.0153	1	4.344	0	143	74	51.7483	39	19.0718	1		2.55	2.44	0.956787	0.936093	0.891998	71.2396	6.08	0.297614	-1.30521	-0.447592	12.2083	149.043	2550	2440	7.79975	7.84385	0.1172	-0.0470513	9	1
3084	5	66.4335	1	4.1962	0	148			42	19.1746			2.48	2.46	0.991821	0.908259	0.900161	77.509	4.84	0.239705	-1.0101	-0.274218	12.6083	158.97	2480	2460	7.80792	7.81601	-0.0886472	-0.348431	9	1
3084	6	66.4335	1	4.1962	0	148			43	19.6311			2.68	2.67	0.996216	0.985817	0.982078	74.6806	6.59	0.261579	-1.46181	-0.428435	13.1583	173.142	2680	2670	7.88983	7.89357	0.0557983	-0.218899	9	1
3084	7	56.9826	1	4.04275	0	150			46	20.4444	0		2.8	2.69	0.960693	1.02962	0.989541	69.1903	6.23	0.40567	-1.45413	-0.273563	13.65	186.323	2800	2690	7.8973	7.93737	-0.0780928	-0.264855	9	1
3085	2				1	139			32	16.5623			2.65	2.44	0.920654	0.97456	0.891998	73.057	5.43	-0.0641522	-0.0347692	-0.0690092	10.1167	102.347	2650	2440	7.79975	7.88231	0.266706	0.237684	12	2
3085	3				1	144			35	16.8789			2.84	2.6	0.915405	1.0438	0.955511	77.6347	6.27	-0.0396466	0.339162	0.101769	10.6417	113.245	2840	2600	7.86327	7.95156	0.208922	0.204964	12	2
3085	4				1	146	77	52.7397	39	18.2961			3.06	2.84	0.928101	1.11841	1.0438	70.9771	7.06	0.408731	0.198844	0.295047	11.2	125.44	3060	2840	7.95156	8.02617	0.303662	0.267085	12	2
3085	5				1	153			43	18.369			3.02	2.9	0.960205	1.10526	1.06471	77.509	7.36	0.331272	0.837426	0.518304	11.6	134.56	3020	2900	7.97247	8.01301	0.0225975	-0.117072	12	2
3087	2				0	136			30	16.2197			2.22	2.2	0.990967	0.797507	0.788457	73.266	4	-0.382054	-0.591037	-0.741272	10.3917	107.987	2220	2200	7.69621	7.70526	0.267095	0.0442333
3087	3				0	143			35	17.1157			2.66	2.43	0.913452	0.978326	0.887891	77.6312	5.27	-0.123965	-0.0959195	-0.284618	10.9083	118.992	2660	2430	7.79565	7.88608	0.239226	0.213514
3088	2	371.704	2	5.9181	0	128			32	19.5312			1.98	1.67	0.843384	0.683097	0.512824	73.057	4.17	1.05155	-1.14926	0.211602	9.43333	88.9878	1980	1670	7.42058	7.59085	-0.0282262	0.023943	9	1
3088	3	308.147	2	5.73058	0	134			35	19.4921			2.24	1.88	0.839233	0.806476	0.631272	77.6312	4.39	0.926231	-0.569654	0.335523	9.95833	99.1684	2240	1880	7.53903	7.71423	-0.00640207	0.0871624	9	1
3088	4	308.147	2	5.73058	0	134	72	53.7313	39	21.7198			2.53	2.15	0.849731	0.928219	0.765468	71.2486	4.9	1.32021	-1.01564	0.493874	10.5083	110.425	2530	2150	7.67322	7.83597	0.190201	0.285612	9	1
3088	5	265.808	2	5.58277	0	140			41	20.9184			2.12	1.9	0.896118	0.751416	0.641854	77.509	4.35	1.06467	-0.51162	0.4863	10.9083	118.992	2120	1900	7.54961	7.65917	-0.265847	-0.333619	9	1
3088	6	265.808	2	5.58277	0	141			48	24.1437			2.9	2.44	0.841309	1.06471	0.891998	75.9083	5.2	1.57533	-0.840176	0.91812	11.45	131.102	2900	2440	7.79975	7.97247	0.133324	0.270795	9	1
3088	7	227.994	1	5.42932	0	148			49	22.3703			3.01	2.6	0.863769	1.10194	0.955511	69.1514	6.08	1.18115	-0.390771	0.771906	11.95	142.802	3010	2600	7.86327	8.0097	0.0293218	0.12088	9	1
3090	4	308.147	2	5.73058	0	141			29	14.5868		1	2.66	2.32	0.87207	0.978326	0.841567	71.2396	5.42	-1.24309	0.411342	-0.707881	10.05	101.003	2660	2320	7.74932	7.88608	0.319327	0.426339	8	1
3090	5	265.808	2	5.58277	0	146			32	15.0122		1	2.63	1.98	0.752808	0.966984	0.683097	77.509	4.05	-1.07492	0.773691	-0.440766	10.4583	109.377	2630	1980	7.59085	7.87474	-0.213714	0.197378	8	1
3090	6	265.808	2	5.58277	0	148			35	15.9788		1	2.92	2.45	0.838989	1.07158	0.896088	74.3486	6.23	-0.679899	0.511312	-0.335831	11.0083	121.183	2920	2450	7.80384	7.97934	0.125309	0.347489	8	1
3090	7	56.9826	1	4.04275	0	154			35	14.758	0	0	3.03	2.72	0.897583	1.10856	1.00063	69.3896	5.93	-1.5445	0.830614	-0.641919	11.5083	132.442	3030	2720	7.90839	8.01632	0.170053	0.246893	8	1
3090	8	52.0429	1	3.95207	0	158			42	16.8242	0	0	3.35	3.04	0.907349	1.20896	1.11186	76.4009	6.76	-0.684083	0.389742	-0.274218	12.6083	158.97	3350	3040	8.01961	8.11672	0.167939	0.221509	8	1
3090	9	416.401	2	6.03165	0	158			44	17.6254	0	0	3.72	3.14	0.843994	1.31372	1.14422	63.6821	5.61	-0.451458	0.0433621	-0.265766	13.1	171.61	3720	3140	8.05198	8.22148	0.182283	0.495037	8	1
3090	10	48.9274	1	3.89034	0	160			46	17.9688	0	0	3.84	3.41	0.88794	1.34547	1.22671	66.8005	6.33	-0.408803	0.118226	-0.206532	13.5583	183.828	3840	3410	8.13447	8.25323	0.290302	0.449684	8	1
3090	11	48.9274	1	3.89034	0	162			48	18.2899	0	0	4.26	3.84	0.901367	1.44927	1.34547	59.2496	8.07	-0.39503	0.231192	-0.164991	14.0583	197.637	4260	3840	8.25323	8.35702	0.5489	0.69474	8	1
3090	12	46.5839	1	3.84125	0	162			50	19.052	0	1	3.78	3.49	0.923218	1.32972	1.2499	64.3277	7.3	-0.192809	0.121338	-0.0763242	14.4417	208.562	3780	3490	8.15766	8.23748	0.102612	0.108224	8	1
3091	4	1540.48	3	7.33985	1	142	75	52.8169	40	19.8373		1	3.09	2.58	0.834839	1.12817	0.947789	71.2396	5.62	1.15699	0.477929	1.08157	9.98333	99.6669	3090	2580	7.85554	8.03593	0.245472	0.490763	9	1
3091	6	1328.82	3	7.19205	1	148			43	19.6311		1	3.43	2.72	0.792969	1.23256	1.00063	74.1458	6.12	0.901476	0.664558	0.892199	10.9417	119.72	3430	2720	7.90839	8.14032	0.0743058	0.513459	9	1
3091	7	227.994	1	5.42932	1	153			43	18.369		1	3.58	2.72	0.759766	1.27536	1.00063	69.1903	5.6	0.373249	0.97063	0.61333	11.4167	130.34	3580	2720	7.90839	8.18312	-0.156644	0.440763	9	1
3091	8	208.23	1	5.33864	1	160			50	19.5312	0	1	3.91	3.18	0.813232	1.36354	1.15688	76.4009	7.16	0.509867	0.945553	0.701872	12.5333	157.084	3910	3180	8.06464	8.27129	-0.177247	0.276342	9	1
3091	9	1040.97	3	6.94791	1	163			50	18.8189	0	1	4.37	3.48	0.796265	1.47476	1.24703	63.873	7.71	0.135824	0.833903	0.431355	13.0333	169.868	4370	3480	8.15479	8.38252	-0.0743642	0.547971	9	1
3091	10	978.656	3	6.88618	1	166			50	18.1449	0	1	4.8	4.05	0.84375	1.56862	1.39872	66.7899	8.46	-0.254841	0.791787	0.20065	13.4667	181.351	4800	4050	8.30647	8.47637	0.28591	0.780095	9	1
3091	11	195.764	1	5.27691	1	169			53	18.5568	0	0	5.41	4.44	0.820679	1.68825	1.49065	59.2496	9.83	-0.244154	0.610683	0.176021	13.9833	195.534	5410	4440	8.39841	8.596	0.40848	1.11922	9	1
3091	12	372.723	2	5.92083	1	171			53	18.1252	0	1	5.16	4.17	0.808106	1.64094	1.42792	64.3277	8.68	-0.537287	0.579843	-0.00270547	14.3667	206.401	5160	4170	8.33567	8.54869	-0.0382056	0.702329	9	1
3092	4	616.208	3	6.42358	1	127	63.3	49.8425	29	17.98	0		2.35	2.07	0.880737	0.854415	0.727549	71.1076	4.42	0.455515	-2.14308	-0.942281	10.5167	110.6	2350	2070	7.6353	7.76217	0.214556	0.253051	9	1
3092	5	531.542	2	6.27578	1	131			31	18.0642			1.9	1.82	0.957886	0.641854	0.598836	77.6361	4.25	0.383858	-1.79878	-0.806139	10.9083	118.992	1900	1820	7.50659	7.54961	-0.184641	-0.350585	9	1
3092	6	531.542	2	6.27578	1	132			32	18.3655	0		2.48	2.16	0.87085	0.908259	0.770108	75.3667	5.65	0.37194	-1.98359	-0.950581	11.4583	131.293	2480	2160	7.67786	7.81601	0.0855436	0.154853	9	1
3092	7	227.994	1	5.42932	1	136			33	17.8417	0		2.6	2.23	0.857666	0.955511	0.802002	69.1903	5.7	0.0341296	-1.76888	-1.10509	11.9583	143.002	2600	2230	7.70976	7.86327	-0.00416329	0.114204	9	1
3092	8	208.23	1	5.33864	1	142			36	17.8536	0	0	2.93	2.58	0.880493	1.075	0.947789	76.4009	6.42	-0.288349	-1.9178	-1.39387	13.0667	170.738	2930	2580	7.85554	7.98276	0.0470028	0.140562	9	1
3092	9	208.23	1	5.33864	1	146			36	16.8887	0	0	3.33	2.97	0.891846	1.20297	1.08856	63.873	6.34	-0.906338	-1.77327	-1.69473	13.5583	183.828	3330	2970	7.99632	8.11073	0.251186	0.36132	9	1
3092	10	195.764	1	5.27691	1	150			40	17.7778	0	0	3.58	3.14	0.877075	1.27536	1.14422	66.8005	6.61	-0.601343	-1.70893	-1.40382	14.0167	196.467	3580	3140	8.05198	8.18312	0.177545	0.359175	9	1
3092	11	195.764	1	5.27691	1	153			42	17.9418	0	0	4.12	3.48	0.844604	1.41585	1.24703	59.2496	8.12	-0.677936	-1.7383	-1.45127	14.5167	210.734	4120	3480	8.15479	8.32361	0.319115	0.698574	9	1
3092	12	186.387	1	5.22783	1	154			42	17.7096	0	1	4.05	3.6	0.888794	1.39872	1.28093	64.3277	7.49	-0.932017	-1.89917	-1.74423	14.9	222.01	4050	3600	8.18869	8.30647	0.343441	0.536203	9	1
3093	4	308.147	2	5.73058	0	138	72.5	52.5362	28	14.7028			2.51	2.33	0.928223	0.920283	0.845868	71.1076	5.68	-1.48438	-1.01364	-1.7267	11.1583	124.508	2510	2330	7.75362	7.82804	0.325261	0.272582	6	1
3093	5	265.808	2	5.58277	0	143			32	15.6487			2.3	2.22	0.96521	0.832909	0.797507	77.4493	5.52	-1.019	-0.733249	-1.20131	11.5667	133.788	2300	2220	7.70526	7.74066	0.0117053	-0.149797	6	1
3093	6	265.808	2	5.58277	0	143			35	17.1157			2.66	2.48	0.932251	0.978326	0.908259	75.7132	6.85	-0.420396	-1.22424	-0.998604	12.1	146.41	2660	2480	7.81601	7.88608	0.19558	0.120157	6	1
3093	7	227.994	1	5.42932	0	145			37	17.5981			2.75	2.53	0.919922	1.0116	0.928219	69.1903	7.84	-0.339382	-1.42377	-0.975403	12.6	158.76	2750	2530	7.83597	7.91936	0.121106	0.0798969	6	1
3093	8	208.23	1	5.33864	0	146			38	17.827	0	0	2.9	2.59	0.893066	1.06471	0.951658	76.4009	7.96	-0.508465	-2.0537	-1.4351	13.7083	187.918	2900	2590	7.85941	7.97247	0.0374634	0.0838897	6	1
3093	9	208.23	1	5.33864	0	146			38	17.827	0	0	2.91	2.54	0.872803	1.06815	0.932164	63.873	7.25	-0.629907	-2.26452	-1.72654	14.2083	201.877	2910	2540	7.83992	7.97591	-0.0662298	0.0406146	6	1
3093	10	195.764	1	5.27691	0	146			38	17.827	0	0	3.2	2.98	0.931152	1.16315	1.09192	66.7899	8.16	-0.75127	-2.40114	-2.02503	14.65	214.623	3200	2980	7.99968	8.07091	0.317012	0.275281	6	1
3093	11	195.764	1	5.27691	0	146			41	19.2344	0	0	3.09	2.95	0.95459	1.12817	1.0818	59.2496	8.28	-0.278268	-2.48726	-1.68068	15.1583	229.775	3090	2950	7.98956	8.03593	0.196601	0.0598595	6	1
3093	12	559.058	3	6.32625	0	147			41	18.9736	0	0	2.8	2.53	0.903565	1.02962	0.928219	64.3277	7.6	-0.446306	-2.37058	-1.83865	15.55	241.803	2800	2530	7.83597	7.93737	-0.313415	-0.317285	6	1
3094	4	308.147	2	5.73058	0	143	73	51.049	34	16.6267		0	2.77	2.59	0.934937	1.01885	0.951658	71.1076	6.45	-0.275245	0.130914	-0.279798	10.7083	114.668	2770	2590	7.85941	7.9266	0.452825	0.381906	12	2
3094	6	265.808	2	5.58277	0	148			43	19.6311		1	3.09	2.92	0.944946	1.12817	1.07158	74.3486	7.88	0.576544	-0.144227	0.304686	11.6583	135.917	3090	2920	7.97934	8.03593	0.463608	0.347989	12	2
3094	7	227.994	1	5.42932	0	151			45	19.736		1	3.12	2.94	0.942261	1.13783	1.07841	69.4819	8.1	0.50054	-0.223892	0.271012	12.1583	147.825	3120	2940	7.98617	8.04559	0.319056	0.208774	12	2
3095	4				0	134	70	52.2388	26	14.4798			2.02	1.73	0.856323	0.703098	0.548121	71.1076	3.72	-1.40525	-0.886237	-1.59805	10.3167	106.434	2020	1730	7.45588	7.61085	-0.124463	-0.0647482
3096	4				1	152	77	50.6579	43	18.6115	1	1	3.23	2.69	0.832764	1.17248	0.989541	71.1076	6.31	0.187656	-0.0863937	-0.0221632	12.5333	157.084	3230	2690	7.8973	8.08024	-0.241243	0.0336944
3096	5				1	155			46	19.1467	1	1	3.12	2.8	0.897339	1.13783	1.02962	77.509	5.97	0.277703	-0.0974986	0.0697381	12.9333	167.271	3120	2800	7.93737	8.04559	-0.338824	-0.289533
3097	5				1	141			35	17.6047			2.39	2.17	0.907837	0.871293	0.774727	77.5583	4.79	0.155912	-0.448835	-0.214558	11.1083	123.395	2390	2170	7.68248	7.77905	-0.161801	-0.191233
3098	6				1	146			36	16.8887	0	1	2.89	2.75	0.951538	1.06126	1.0116	74.3486	7.14	-0.508917	-0.657613	-0.820043	12.2833	150.88	2890	2750	7.91936	7.96901	0.118601	0.0110676
3098	7				1	153			37	15.8059		1	3.16	3.03	0.95874	1.15057	1.10856	69.1903	7.48	-1.31215	-0.192524	-0.999912	12.7583	162.775	3160	3030	8.01632	8.05833	0.0780482	-0.0280852
4002	1				1	128			23	14.0381			1.8	1.71	0.949951	0.587787	0.536493	95.7819	4.21	-1.6254	-1.13849	-1.73116	9.24167	85.4084	1800	1710	7.44425	7.49554	-0.0392024	-0.167384
4002	2				1	128			23	14.0381			1.54	0.96	0.623291	0.431782	-0.040822	87.9264	3.19	-1.72531	-1.4446	-2.04433	9.68333	93.7669	1540	960	6.86693	7.33954	-0.814563	-0.456245
4003	1	1858.21	3	7.52737	0	148			34	15.5223			2.28	2.28	1	0.824175	0.824175	95.7819	5.32	-0.929007	0.511312	-0.488758	10.9833	120.634	2280	2280	7.73193	7.73193	-0.0343208	-0.275734	6	1
4003	3	1540.48	3	7.33985	0	153			37	15.8059			2.43	2.27	0.934082	0.887891	0.81978	73.6126	8.17	-1.02466	0.285748	-0.58898	11.95	142.802	2430	2270	7.72754	7.79565	-0.322919	-0.406996	6	1
4003	4	1540.48	3	7.33985	0	152	80	52.2876	38	16.4474			2.44	2.41	0.987671	0.891998	0.879627	70.0792	6.58	-0.84674	-0.384182	-0.774679	12.5417	157.293	2440	2410	7.78738	7.79975	-0.217974	-0.438108	6	1
4003	5	1328.82	3	7.19205	0	151			40	17.5431			2.13			0.756122		89.2109	8.8	-0.48678	-0.972047	-0.796858	13.1083	171.828	2130			7.66388		-0.805051	6	1
4003	6	1328.82	3	7.19205	0	153			41	17.5146			2.35			0.854415		68.2507	8.76	-0.603494	-0.924404	-0.862704	13.55	183.603	2350			7.76217		-0.718918	6	1
4003	7	227.994	1	5.42932	0	153			40	17.0874			2.21	2.15	0.972778	0.792992	0.765468	92.9604	8.79	-0.933106	-1.13705	-1.27393	14.0333	196.934	2210	2150	7.67322	7.70075	-0.704233	-0.898962	6	1
4004	1	371.704	2	5.9181	1	119			22	15.5356			1.79	1.46	0.815552	0.582216	0.378437	95.7819	3.25	-0.378603	-2.46545	-1.91057	9.01667	81.3003	1790	1460	7.28619	7.48997	-0.0820606	0.0275139	16	3
4004	2	371.704	2	5.9181	1	127			23	14.26			1.93	1.58	0.818604	0.65752	0.457425	87.2229	3.49	-1.47802	-1.48785	-1.91971	9.48333	89.9336	1930	1580	7.36518	7.56528	-0.173329	-0.0445631	16	3
4004	3	308.147	2	5.73058	1	131	59	45.0382	25	14.5679			2.23	1.61	0.721924	0.802002	0.476234	73.6786	4.53	-1.34268	-1.20065	-1.62787	9.99167	99.8334	2230	1610	7.38399	7.70976	-0.285566	0.107887	16	3
4004	5	265.808	2	5.58277	1	136			28	15.1384			1.82	1.68	0.922974	0.598836	0.518794	89.2109	5.17	-1.22044	-1.1711	-1.57922	11.1417	124.137	1820	1680	7.42655	7.50659	-0.439474	-0.531018	16	3
4004	6	265.808	2	5.58277	1	138			30	15.753	0		2.39	2.07	0.866089	0.871293	0.727549	68.5646	5.5	-0.93185	-1.17428	-1.41178	11.5583	133.595	2390	2070	7.6353	7.77905	-0.161866	-0.0793132	16	3
4004	7	56.9826	1	4.04275	1	143			31	15.1597			2.72	2.13	0.783081	1.00063	0.756122	92.9604	6.21	-1.50619	-0.856539	-1.55126	12.0583	145.403	2720	2130	7.66388	7.90839	-0.306403	0.0482204	16	3
4004	8	208.23	1	5.33864	1	153			40	17.0874	0	0	3.02	2.77	0.917114	1.10526	1.01885	81.9913	7.26	-0.689501	-0.59555	-0.833947	13.1667	173.361	3020	2770	7.9266	8.01301	-0.215179	-0.214477	16	3
4004	9	208.23	1	5.33864	1	158			42	16.8242	0	0	3.08	2.87	0.931763	1.12493	1.05431	72.7467	5.22	-0.999033	-0.452417	-0.887156	13.65	186.323	3080	2870	7.96207	8.03269	-0.401425	-0.435368	16	3
4004	10	391.473	2	5.96992	1	159			43	17.0088	0	0	3.23	3.09	0.956543	1.17248	1.12817	79.7944	8.54	-1.03561	-0.705237	-1.02565	14.0917	198.575	3230	3090	8.03593	8.08024	-0.293962	-0.398895	16	3
4004	12	372.723	2	5.92083	1	165			48	17.6308	0	0	3.79	3.69	0.973511	1.33237	1.30563	54.0934	9.38	-0.974059	-0.595041	-0.896864	14.9667	224.001	3790	3690	8.21338	8.24012	-0.176738	-0.32262	16	3
4005	1	1114.91	3	7.01653	0	126			25	15.747			1.87	1.67	0.892944	0.625938	0.512824	95.7819	3.53	-0.263418	-1.10703	-0.83299	8.94167	79.9534	1870	1670	7.42058	7.53369	0.0927444	0.0609871	6	1
4005	2	1114.91	3	7.01653	0	128			26	15.8691			1.87	1.61	0.860962	0.625938	0.476234	87.9264	3.29	-0.302736	-1.08851	-0.887698	9.38333	88.0469	1870	1610	7.38399	7.53369	-0.0458931	-0.0209193	6	1
4005	3	924.269	3	6.829	0	132			28	16.0698			1.96	1.68	0.857056	0.672944	0.518794	73.582	3.32	-0.348746	-0.876743	-0.853388	9.91667	98.3403	1960	1680	7.42655	7.5807	-0.10823	-0.0680579	6	1
4005	4	924.269	3	6.829	0	137	71	51.8248	30	15.9838			2.32	2.05	0.883545	0.841567	0.71784	70.0931	4.47	-0.544496	-0.57944	-0.853317	10.4917	110.075	2320	2050	7.6256	7.74932	0.0946282	0.122054	6	1
4005	5	797.276	3	6.6812	0	137			31	16.5166	0		2.18	2	0.917358	0.779325	0.693147	89.2109	4.5	-0.412924	-1.00275	-1.00003	11.0583	122.287	2180	2000	7.6009	7.68708	-0.00482186	-0.0715645	6	1
4005	6	797.276	3	6.6812	0	140			35	17.8571			2.49	2.23	0.895508	0.912283	0.802002	68.5646	5.14	0.0280887	-1.05474	-0.641919	11.4917	132.058	2490	2230	7.70976	7.82004	0.0719586	0.0713595	6	1
4006	1	371.704	2	5.9181	0	126			27	17.0068			2	1.74	0.869995	0.693147	0.553885	95.7819	3.58	0.395825	-0.906706	-0.195259	8.65	74.8225	2000	1740	7.46164	7.6009	0.182098	0.204037	11	2
4006	2	371.704	2	5.9181	0	128			27	16.4795	1	1	1.98	1.92	0.969604	0.683097	0.652325	85.4653	4.65	0.0607209	-0.901175	-0.486335	9.13333	83.4178	1980	1920	7.56008	7.59085	0.290331	0.113317	11	2
4006	3	308.147	2	5.73058	0	133			28	15.8291			2.13	2.06	0.967041	0.756122	0.722706	73.523	5.01	-0.3873	-0.473687	-0.623041	9.63333	92.8011	2130	2060	7.63046	7.66388	0.286356	0.11899	11	2
4006	4	308.147	2	5.73058	0	136	67.5	49.6324	23	12.4351	1	1	2.15	2.11	0.981323	0.765468	0.746688	70.0931	5.82	-3.18804	-0.459954	-2.2919	10.2	104.04	2150	2110	7.65444	7.67322	0.271982	0.0970613	11	2
4006	5	265.808	2	5.58277	0	143			33	16.1377			2.19	2.19	1	0.783902	0.783902	89.2109	5.93	-0.531962	0.056141	-0.490403	10.7667	115.921	2190	2190	7.69166	7.69166	0.0184133	-0.227445	11	2
4006	6	265.808	2	5.58277	0	144			36	17.3611		1	2.56	2.5	0.976562	0.940007	0.916291	68.5646	6.54	-0.0849656	-0.193818	-0.290838	11.2	125.44	2560	2500	7.82405	7.84776	0.273527	0.0754815	11	2
4006	7	455.924	2	6.12233	0	149			42	18.9181		1	2.64	2.64	1	0.970779	0.970779	93.1326	6.55	0.359665	-0.00962186	0.193309	11.7	136.89	2640	2640	7.87853	7.87853	0.165784	-0.112312	11	2
4007	1	371.704	2	5.9181	0	124			29	18.8606			1.72	1.56	0.90686	0.542324	0.444686	95.7819	2.79	0.922447	-1.63377	-0.139963	9.21667	84.9469	1720	1560	7.35244	7.45008	-0.00583627	-0.0929623	9	1
4007	2	371.704	2	5.9181	0	126			31	19.5263			1.73	1.48	0.855469	0.548121	0.392042	87.825	3.56	0.992728	-1.65088	-0.117248	9.68333	93.7669	1730	1480	7.2998	7.45588	-0.170738	-0.175774	9	1
4007	3	308.147	2	5.73058	0	129			33	19.8305			1.94	1.68	0.865967	0.662688	0.518794	73.7813	4.71	0.959917	-1.51894	-0.116953	10.1833	103.7	1940	1680	7.42655	7.57044	-0.0821789	-0.0841876	9	1
4007	4	308.147	2	5.73058	0	133	70.5	53.0075	38	21.4823			2.19	1.94	0.885742	0.783902	0.662688	70.6667	5.42	1.2218	-1.35797	0.225624	10.7917	116.46	2190	1940	7.57044	7.69166	-0.0284918	-0.0601891	9	1
4007	5	265.808	2	5.58277	0	136			42	22.7076			2.04	1.83	0.896973	0.71295	0.604316	89.7831	4.15	1.35005	-1.43792	0.369943	11.35	128.822	2040	1830	7.51207	7.62071	-0.287624	-0.375439	9	1
4007	6	265.808	2	5.58277	0	138			43	22.5793			2.35	2.08	0.88501	0.854415	0.732368	68.2083	5.6	1.25135	-1.56266	0.261915	11.7833	138.847	2350	2080	7.64012	7.76217	-0.144581	-0.17604	9	1
4007	7	227.994	1	5.42932	0	143			47	22.984			2.57	2.26	0.879273	0.943906	0.815365	94.0424	5.63	1.2408	-1.38557	0.435312	12.2833	150.88	2570	2260	7.72312	7.85166	-0.191847	-0.197699	9	1
4007	8	52.0429	1	3.95207	0	145			53	25.2081	0	0	2.64	2.39	0.905273	0.970779	0.871293	81.9913	5.24	1.44825	-2.0086	0.558927	13.3667	178.668	2640	2390	7.77905	7.87853	-0.295017	-0.391929	9	1
4007	10	48.9274	1	3.89034	0	146			57	26.7405	0	0	2.96	2.77	0.935791	1.08519	1.01885	79.7944	5.21	1.55095	-2.29179	0.631262	14.2917	204.252	2960	2770	7.9266	7.99294	-0.112408	-0.292672	9	1
4007	12	186.387	1	5.22783	0	149			60	27.0258	0	0	3.13	2.77	0.884888	1.14103	1.01885	54.1826	5.36	1.49122	-2.02021	0.691057	15.1667	230.028	3130	2770	7.9266	8.04879	-0.318479	-0.343502	9	1
4008	1	371.704	2	5.9181	1	129			25	15.0231			2.43	1.85	0.761231	0.887891	0.615186	95.7819	3.97	-0.855897	-1.16422	-1.26697	9.53333	90.8845	2430	1850	7.52294	7.79565	0.0335702	0.387059	6	1
4008	2	371.704	2	5.9181	1	131			25	14.5679	0		1.97	1.66	0.842529	0.678033	0.506818	87.9639	3.61	-1.34268	-1.20065	-1.62787	9.98333	99.6669	1970	1660	7.41457	7.58579	-0.235777	-0.151107	6	1
4008	3	308.147	2	5.73058	1	135			27	14.8148	1		2.29	1.89	0.825317	0.828552	0.636577	73.7813	4.73	-1.28674	-0.927164	-1.42288	10.4917	110.075	2290	1890	7.54433	7.73631	-0.160418	0.0103717	6	1
4008	4	308.147	2	5.73058	1	136	71	52.2059	28	15.1384	0		2.46	2.06	0.83728	0.900161	0.722706	70.125	4.96	-1.22044	-1.1711	-1.57922	11.0917	123.025	2460	2060	7.63046	7.80792	-0.0610748	0.106508	6	1
4008	5	265.808	2	5.58277	1	140			30	15.3061	1		2.34	1.99	0.850342	0.850151	0.688135	87.6866	4.62	-1.25969	-0.951432	-1.46983	11.6	134.56	2340	1990	7.59589	7.75791	-0.302645	-0.187465	6	1
4008	6	265.808	2	5.58277	1	141			31	15.5928	1		2.46	2.26	0.918579	0.900161	0.815365	68.466	4.82	-1.22656	-1.19982	-1.61018	12.0917	146.208	2460	2260	7.72312	7.80792	-0.112003	-0.14912	6	1
4008	7	227.994	1	5.42932	1	144			32	15.4321	1		2.65	2.2	0.830078	0.97456	0.788457	93.1792	5.44	-1.51235	-1.21754	-1.76569	12.5833	158.34	2650	2200	7.69621	7.88231	-0.319821	-0.107305	6	1
4008	8	208.23	1	5.33864	1	149			36	16.2155	1	0	3.15	2.63	0.834839	1.1474	0.966984	81.9913	6.32	-1.3704	-1.55152	-1.81824	13.6917	187.462	3150	2630	7.87474	8.05516	-0.199743	0.0762417	6	1
4008	9	416.401	2	6.03165	1	154			39	16.4446	1	0	3.23	2.81	0.869873	1.17248	1.03318	72.7467	6.35	-1.40553	-1.37216	-1.68112	14.1667	200.694	3230	2810	7.94094	8.08024	-0.303422	-0.127	6	1
4008	10	587.183	3	6.37534	1	158			43	17.2248	1	0	3.61	3.14	0.869751	1.28371	1.14422	79.5736	7.14	-1.08481	-1.21552	-1.36098	14.6083	213.403	3610	3140	8.05198	8.19146	-0.253219	-0.032681	6	1
4008	11	391.473	2	5.96992	1	161			45	17.3604	1	0	3.94	3.44	0.873047	1.37118	1.23547	70.8713	7.99	-1.18081	-1.18215	-1.40613	15.0833	227.507	3940	3440	8.14323	8.27894	-0.180254	0.0714245	6	1
4011	2	371.704	2	5.9181	1	131			32	18.6469	1		1.86	1.58	0.849365	0.620577	0.457425	87.9264	4.29	0.888256	-0.96643	0.197129	9.69167	93.9284	1860	1580	7.36518	7.52833	-0.336044	-0.301459	11	2
4011	3	308.147	2	5.73058	1	135			32	17.5583	1		2.35	2	0.850952	0.854415	0.693147	73.7813	5.27	0.371391	-0.699778	-0.122837	10.2083	104.21	2350	2000	7.6009	7.76217	-0.0572436	0.0488543	11	2
4011	4	308.147	2	5.73058	1	137	71	51.8248	33	17.5822	1		2.32	2.01	0.866333	0.841567	0.698135	70.5271	5.8	0.233105	-0.798858	-0.326805	10.8083	116.82	2320	2010	7.60589	7.74932	-0.18154	-0.119285	11	2
4011	5	265.808	2	5.58277	1	140			40	20.4082	1		1.77	1.74	0.983032	0.570979	0.553885	89.422	5.64	1.02048	-0.769238	0.319477	11.3667	129.201	1770	1740	7.46164	7.47873	-0.641726	-0.881473	11	2
4011	6	265.808	2	5.58277	1	140			41	20.9184	1		2.8	2.31	0.824951	1.02962	0.837247	68.4306	6.56	1.0612	-1.07678	0.191567	11.8	139.24	2800	2310	7.745	7.93737	-0.12236	0.0910928	11	2
4011	7	227.994	1	5.42932	1	146			43	20.1726	1		2.56	2.17	0.847656	0.940007	0.774727	93.1792	5.76	0.761067	-0.657613	0.128194	12.3	151.29	2560	2170	7.68248	7.84776	-0.530896	-0.41752	11	2
4011	8				1	156			51	20.9566	1	0	3.87	3.27	0.844849	1.35325	1.18479	81.8489		0.727377	-0.461351	0.299026	13.4	179.56	3870	3270	8.09255	8.26101	-0.0283368	0.278765
4012	1	92.9002	1	4.53153	0	134			32	17.8213			2.22	1.91	0.860352	0.797507	0.647103	95.7819	2.75	0.196881	-1.21467	-0.657541	10.7583	115.742	2220	1910	7.55486	7.70526	-0.0324866	0.0223626	14	3
4012	2	92.9002	1	4.53153	0	139			33	17.0799			2.06	1.72	0.834839	0.722706	0.542324	87.5826	4.07	-0.202534	-0.876638	-0.75626	11.2167	125.814	2060	1720	7.45008	7.63046	-0.349113	-0.262398	14	3
4012	5	66.4335	1	4.1962	0	146			39	18.2961			2.71	2.38	0.878174	0.996949	0.8671	89.6109	5.56	-0.122854	-1.49808	-0.810526	12.8917	166.195	2710	2380	7.77486	7.9047	-0.12942	-0.0686961	14	3
4012	6	66.4335	1	4.1962	0	146			41	19.2344			3.06	2.72	0.888794	1.11841	1.00063	68.2083	6.5	0.0989081	-1.86237	-0.779749	13.3167	177.334	3060	2720	7.90839	8.02617	0.134717	0.195508	14	3
4012	7	227.994	1	5.42932	0	147			41	18.9736			3.01	2.62	0.870361	1.10194	0.963174	93.9847	6.35	-0.0977101	-1.98233	-1.02792	13.8167	190.9	3010	2620	7.87093	8.0097	-0.0509644	0.0623034	14	3
4013	2	92.9002	1	4.53153	0	131			28	16.3161			2.05	1.78	0.868286	0.71784	0.576613	87.5826	3.84	-0.121299	-0.727117	-0.565469	9.50833	90.4084	2050	1780	7.48437	7.6256	0.0490138	0.0789915	16	3
4013	3	77.0153	1	4.344	0	133			28	15.8291			2.22	1.96	0.882812	0.797507	0.672944	73.6786	5	-0.494547	-0.784813	-0.911006	10.0167	100.334	2220	1960	7.5807	7.70526	0.149325	0.17064	16	3
4013	4	77.0153	1	4.344	0	138	71	51.4493	29	15.2279			2.57	2.28	0.887085	0.943906	0.824175	70.6667	5.59	-0.987639	-0.504575	-1.1062	10.6167	112.714	2570	2280	7.73193	7.85166	0.308654	0.361508	16	3
4013	5	66.4335	1	4.1962	0	140			31	15.8163			1.87	1.67	0.892944	0.625938	0.512824	89.6109	4.31	-0.811248	-0.739784	-1.11086	11.1833	125.067	1870	1670	7.42058	7.53369	-0.406169	-0.448795	16	3
4013	6	66.4335	1	4.1962	0	143			39	19.0718			2.53	2.32	0.916992	0.928219	0.841567	68.2083	5.63	0.427108	-0.733249	-0.124806	11.6083	134.753	2530	2320	7.74932	7.83597	0.0456849	-0.0187857	16	3
4013	7	227.994	1	5.42932	0	148			34	15.5223	0		2.66	2.6	0.977417	0.978326	0.955511	93.9847	5.88	-1.23484	-0.552298	-1.16758	12.1083	146.612	2660	2600	7.86327	7.88608	0.185656	0.00524577	16	3
4014	1	1114.91	3	7.01653	1	117			19	13.8798			1.96	1.67	0.851929	0.672944	0.512824	95.7819	3.43	-1.67766	-2.62501	-3.08153	8.74167	76.4167	1960	1670	7.42058	7.5807	0.209205	0.287862	8	1
4014	2	1114.91	3	7.01653	1	121			18	12.2942	1		1.84	1.73	0.940185	0.609766	0.548121	86.3264	4.59	-3.80375	-2.2446	-4.02461	9.20833	84.7934	1840	1730	7.45588	7.51752	0.168819	0.0704959	8	1
4014	3	924.269	3	6.829	1	124			21	13.6576	1		1.83	1.56	0.852417	0.604316	0.444686	73.8154	3.71	-2.10805	-2.09137	-2.84419	9.7	94.09	1830	1560	7.35244	7.51207	-0.110686	-0.0577318	8	1
4014	4	924.269	3	6.829	1	124	66.8	53.871	23	14.9584	1		2.03	1.82	0.896484	0.708036	0.598836	70.0931	5.28	-1.10509	-2.45849	-2.4721	10.2917	105.918	2030	1820	7.50659	7.61579	0.0799237	0.0647047	8	1
4014	5	797.276	3	6.6812	1	129			25	15.0231	1		2.13	1.84	0.863769	0.756122	0.609766	89.1817	5.15	-1.2281	-2.04601	-2.22155	10.8583	117.903	2130	1840	7.51752	7.66388	-0.0666862	-0.00614642	8	1
4014	6	797.276	3	6.6812	1	129			27	16.225	1		2.3	2.08	0.904297	0.832909	0.732368	68.5646	5.57	-0.570533	-2.31491	-1.94946	11.2917	127.502	2300	2080	7.64012	7.74066	0.126216	0.109546	8	1
4014	7	227.994	1	5.42932	1	134			28	15.5937	1		2.35	2.09	0.889282	0.854415	0.737164	93.1326	4.69	-1.11581	-1.93006	-2.04962	11.7833	138.847	2350	2090	7.64492	7.76217	-0.0425539	-0.0190605	8	1
4015	1				1	135			27	14.8148			2.27	2.17	0.955933	0.81978	0.774727	95.7819	4.99	-0.836509	0.427952	-0.206799	8.80833	77.5867	2270	2170	7.68248	7.72754	0.215526	0.0911501
4015	2				1	138			32	16.8032		1	2.24	2.09	0.932983	0.806476	0.737164	87.9736	4.5	0.265727	0.466331	0.457663	9.25	85.5625	2240	2090	7.64492	7.71423	-0.0183127	-0.107117
4018	1				1	134			30	16.7075			2.83	2.41	0.851562	1.04028	0.879627	95.7819	5.42	0.136878	-0.430913	-0.116012	9.63333	92.8011	2830	2410	7.78738	7.94803	0.426516	0.609415	6	1
4018	2				1	136			32	17.301	0		2.75	2.31	0.839966	1.0116	0.837247	87.825	4.69	0.283692	-0.488997	-0.0690092	10.0917	101.842	2750	2310	7.745	7.91936	0.223479	0.420287	6	1
4018	5				1	149			38	17.1164	1		3.02	2.45	0.811157	1.10526	0.896088	89.2109	5.38	-0.247684	0.164096	-0.197102	11.75	138.062	3020	2450	7.80384	8.01301	-0.265811	0.0537602	6	1
4019	1	92.9002	1	4.53153	0	134			36	20.049			2.22	1.65	0.743164	0.797507	0.500775	95.7819	2.7	1.27738	0.138913	1.03155	9.05833	82.0534	2220	1650	7.40853	7.70526	-0.165889	0.134711	9	1
4019	2	92.9002	1	4.53153	0	138			37	19.4287	1		1.88	1.62	0.861694	0.631272	0.482426	87.9264	3.63	1.00481	0.363281	0.850198	9.5	90.25	1880	1620	7.39018	7.53903	-0.332439	-0.34233	9	1
4019	3	77.0153	1	4.344	0	142			34	16.8617	1	1	2.28	2.1	0.921021	0.824175	0.741937	73.8154	4.72	-0.000252556	0.55742	0.140805	10.0167	100.334	2280	2100	7.64969	7.73193	0.0335571	-0.0387353	9	1
4019	4	77.0153	1	4.344	0	145	79	54.4828	46	21.8787	1		2.54	2.24	0.881836	0.932164	0.806476	70.6667	5.56	1.33511	0.485218	1.16263	10.6167	112.714	2540	2240	7.71423	7.83992	-0.0596743	-0.064866	9	1
4019	5	66.4335	1	4.1962	0	150			50	22.2222			2.02	1.99	0.985107	0.703098	0.688135	89.7831	5.41	1.28966	0.62091	1.20576	11.1917	125.253	2020	1990	7.59589	7.61085	-0.542864	-0.831229	9	1
4019	6	66.4335	1	4.1962	0	152			55	23.8054			2.7	2.42	0.89624	0.993252	0.883767	68.2083	6.95	1.49462	0.477713	1.38917	11.6167	134.947	2700	2420	7.79152	7.90101	-0.286275	-0.350736	9	1
4019	7	227.994	1	5.42932	0	155			56	23.309			2.71	2.66	0.981445	0.996949	0.978326	93.9847	6.91	1.32752	0.400915	1.25162	12.1167	146.814	2710	2660	7.88608	7.9047	-0.216569	-0.510958	9	1
4019	8	52.0429	1	3.95207	0	157			64	25.9645	0	0	3.1	2.95	0.951538	1.1314	1.0818	81.9913	7.61	1.5786	-0.152396	1.39665	13.2083	174.46	3100	2950	7.98956	8.03916	-0.227145	-0.469554	9	1
4019	9	52.0429	1	3.95207	0	158			62	24.8358	0	0	2.94	2.73	0.928467	1.07841	1.0043	72.7467	6.59	1.34584	-0.253574	1.13765	13.6917	187.462	2940	2730	7.91206	7.98617	-0.524748	-0.691948	9	1
4019	10	48.9274	1	3.89034	0	159			66	26.1066	0	0	3.46	3.14	0.907471	1.24127	1.14422	79.7944	7.87	1.48382	-0.250342	1.28904	14.1333	199.751	3460	3140	8.05198	8.14902	-0.281608	-0.36461	9	1
4019	12	46.5839	1	3.84125	0	160			69	26.9531	0	0	3.22	3.05	0.947144	1.16938	1.11514	54.1826	7.9	1.49845	-0.292652	1.30673	15.0083	225.25	3220	3050	8.0229	8.07714	-0.605535	-0.857666	9	1
4020	1	371.704	2	5.9181	1	121			20	13.6603			1.97	1.77	0.898438	0.678033	0.570979	95.7819	3.56	-2.04627	-2.4198	-3.11796	9.4	88.36	1970	1770	7.47873	7.58579	0.170938	0.155559	16	3
4020	2	371.704	2	5.9181	1	124			21	13.6576			1.91	1.68	0.879517	0.647103	0.518794	87.9264	3.16	-2.14966	-2.20009	-2.96994	9.84167	96.8584	1910	1680	7.42655	7.55486	-0.0184377	-0.00669278	16	3
4020	3	308.147	2	5.73058	1	127			25	15.5			2.04	1.78	0.872437	0.71295	0.576613	73.8154	3.69	-0.748522	-2.0397	-1.86651	10.3583	107.295	2040	1780	7.48437	7.62071	-0.0458552	-0.0153083	16	3
4020	4	308.147	2	5.73058	1	128	62	48.4375	22	13.4277			2.41	2.11	0.875488	0.879627	0.746688	70.6667	3.8	-2.71211	-2.2499	-3.32551	10.9667	120.268	2410	2110	7.65444	7.78738	0.249376	0.328192	16	3
4020	5	265.808	2	5.58277	1	131			24	13.9852			2.16	1.89	0.874878	0.770108	0.636577	89.6109	4.2	-2.33027	-2.18808	-3.01245	11.5333	133.018	2160	1890	7.54433	7.67786	-0.0933861	-0.0491291	16	3
4020	6	265.808	2	5.58277	1	132			24	13.7741			2.41	2.26	0.937744	0.879627	0.815365	68.5646	5.19	-2.69465	-2.34181	-3.31257	11.95	142.802	2410	2260	7.72312	7.78738	0.215302	0.140036	16	3
4020	7	455.924	2	6.12233	1	136			25	13.5164			2.45	2.2	0.897949	0.896088	0.788457	93.1326	4.82	-3.17132	-2.16266	-3.3685	12.45	155.003	2450	2200	7.69621	7.80384	-0.00152823	0.0234944	16	3
4021	2	371.704	2	5.9181	0	140			44	22.449			2.02	1.76	0.871216	0.703098	0.565314	87.5826	4.46	1.63702	0.599381	1.52175	9.61667	92.4803	2020	1760	7.47307	7.61085	-0.299364	-0.3385	9	1
4021	3	308.147	2	5.73058	0	142	75	52.8169	38	18.8455			2.2	1.9	0.863525	0.788457	0.641854	73.8154	5.29	0.701209	0.48859	0.620205	10.1167	102.347	2200	1900	7.54961	7.69621	-0.200528	-0.171052	9	1
4021	5	265.808	2	5.58277	0	148			53	24.1965			2.72	2.39	0.878662	1.00063	0.871293	89.6109	5.8	1.61102	0.268304	1.39502	11.2917	127.502	2720	2390	7.77905	7.90839	-0.169186	-0.17876	9	1
4021	7	227.994	1	5.42932	0	154			58	24.4561			3.15	2.75	0.872925	1.1474	1.0116	93.9403	7.01	1.50295	0.186775	1.3555	12.2167	149.247	3150	2750	7.91936	8.05516	-0.116879	-0.076621	9	1
4022	2	92.9002	1	4.53153	0	133			30	16.9597			2.07	1.81	0.87439	0.727549	0.593327	87.5826	5.13	0.146858	-0.473687	-0.237228	9.64167	92.9617	2070	1810	7.50108	7.6353	0.0224443	0.036533	9	1
4022	3	77.0153	1	4.344	0	138			32	16.8032	1		2.19	1.96	0.894898	0.783902	0.672944	73.8154	5.64	-0.0468939	-0.0975451	-0.22361	10.1417	102.853	2190	1960	7.5807	7.69166	0.00627585	-0.0128737	9	1
4022	4	77.0153	1	4.344	0	140	73	52.1429	33	16.8367	0		2.57	2.33	0.906494	0.943906	0.845868	70.6667	6.27	-0.202125	-0.363776	-0.490403	10.75	115.562	2570	2330	7.75362	7.85166	0.233783	0.222406	9	1
4022	5	66.4335	1	4.1962	0	145			35	16.6469	0		2.24	2.09	0.932983	0.806476	0.737164	89.6109	5.92	-0.417129	-0.138184	-0.489085	11.3083	127.878	2240	2090	7.64492	7.71423	-0.19937	-0.30136	9	1
4022	6	66.4335	1	4.1962	0	149			40	18.0172	0		2.76	2.6	0.942017	1.01523	0.955511	68.2083	6.98	0.0281498	-0.0921647	-0.0897447	11.75	138.062	2760	2600	7.86327	7.92299	0.0947619	-0.0135176	9	1
4022	7	56.9826	1	4.04275	0	152			41	17.7458	0		2.62	2.5	0.954102	0.963174	0.916291	93.9847	6.78	-0.197319	-0.163911	-0.230145	12.2417	149.858	2620	2500	7.82405	7.87093	-0.106488	-0.253307	9	1
4023	1	371.704	2	5.9181	0	129			26	15.6241			1.91	1.66	0.869019	0.647103	0.506818	95.9681	3.51	-0.330611	-0.60543	-0.592566	8.93333	79.8044	1910	1660	7.41457	7.55486	0.0187964	0.0354179	12	2
4023	2	371.704	2	5.9181	0	130			28	16.5681			1.11	1.09	0.981934	0.10436	0.0861777	87.825	4.46	0.0383944	-0.763274	-0.450342	9.38333	88.0469	1110	1090	6.99393	7.01212	-0.617868	-0.837935	12	2
4023	3	308.147	2	5.73058	0	131			31	18.0642			2.04	1.7	0.833252	0.71295	0.530628	73.6126	4.98	0.507133	-0.971212	-0.227689	9.89167	97.8451	2040	1700	7.43838	7.62071	-0.0895383	-0.0023078	12	2
4023	4	308.147	2	5.73058	0	134	71.5	53.3582	34	18.9352			1.98	1.88	0.949463	0.683097	0.631272	70.0931	5.53	0.631473	-1.01564	-0.174985	10.4833	109.9	1980	1880	7.53903	7.59085	-0.0381886	-0.200294	12	2
4023	5	265.808	2	5.58277	0	137			36	19.1806			1.95	1.86	0.953735	0.667829	0.620577	89.2109	5.35	0.59134	-1.00275	-0.19052	11.05	122.103	1950	1860	7.52833	7.57558	-0.186653	-0.364753	12	2
4023	6	265.808	2	5.58277	0	139			39	20.1853			2.53	2.14	0.845825	0.928219	0.760806	68.4306	6.29	0.764211	-1.18897	-0.078131	11.4833	131.867	2530	2140	7.66856	7.83597	-0.0282239	0.08088	12	2
4023	7	227.994	1	5.42932	0	144			42	20.2546			2.39	2.15	0.899536	0.871293	0.765468	93.1792	5.73	0.679333	-1.00919	0.0202539	11.9833	143.6	2390	2150	7.67322	7.77905	-0.22906	-0.277001	12	2
4024	1	371.704	2	5.9181	0	131			32	18.6469			1.61	1.18	0.73291	0.476234	0.165514	95.9681	2.44	0.600244	-1.27316	-0.332246	10.2667	105.404	1610	1180	7.07327	7.38399	-0.652951	-0.481018	12	2
4024	2	371.704	2	5.9181	0	133			35	19.7863			1.61	1.11	0.689331	0.476234	0.10436	87.9639	2.69	0.837334	-1.29199	-0.130535	10.7083	114.668	1610	1110	7.01212	7.38399	-0.790492	-0.559413	12	2
4024	3	308.147	2	5.73058	0	137			40	21.3117			1.83	1.35	0.737671	0.604316	0.300105	73.6126	3.44	1.08591	-1.22614	0.185327	11.2333	126.188	1830	1350	7.20786	7.51207	-0.729202	-0.536857	12	2
4024	4	308.147	2	5.73058	0	138	73	52.8986	42	22.0542			2.12	1.61	0.759399	0.751416	0.476234	70.125	4.04	1.13262	-1.64359	0.106332	11.8167	139.634	2120	1610	7.38399	7.65917	-0.603448	-0.391047	12	2
4024	5	265.808	2	5.58277	0	143			45	22.006			2.07	1.49	0.719727	0.727549	0.398776	89.422	4.07	1.03225	-1.46518	0.192331	12.3917	153.553	2070	1490	7.30653	7.6353	-0.93839	-0.664946	12	2
4024	6	265.808	2	5.58277	0	144			48	23.1481			2.43	1.77	0.728394	0.887891	0.570979	68.466	4.67	1.17569	-1.77819	0.28136	12.8167	164.267	2430	1770	7.47873	7.79565	-0.772223	-0.433818	12	2
4024	7	227.994	1	5.42932	0	148			50	22.8269			2.49	1.78	0.714844	0.912283	0.576613	93.1792	4.16	1.047	-1.51695	0.314245	13.3083	177.112	2490	1780	7.48437	7.82004	-0.965232	-0.58134	12	2
4026	1	92.9002	1	4.53153	0	130			27	15.9763			1.71	1.66	0.970703	0.536493	0.506818	95.9681	4.51	0.0199474	0.131231	0.0942907	8.28333	68.6136	1710	1660	7.41457	7.44425	0.0267299	-0.157942	12	2
4026	2	92.9002	1	4.53153	0	132			30	17.2176			1.7	1.7	1	0.530628	0.530628	87.825	4.27	0.460895	0.0228936	0.321244	8.73333	76.2711	1700	1700	7.43838	7.43838	0.00623441	-0.237897	12	2
4026	3	77.0153	1	4.344	0	137			32	17.0494			2.04	2.04	1	0.71295	0.71295	73.8154	6.04	0.268016	0.408698	0.32026	9.23333	85.2544	2040	2040	7.62071	7.62071	0.188003	-0.060272	12	2
4026	4	77.0153	1	4.344	0	139	73	52.518	34	17.5974			2.39	2.27	0.949707	0.871293	0.81978	70.6667	6.88	0.338589	0.249925	0.246401	9.84167	96.8584	2390	2270	7.72754	7.77905	0.275131	0.139197	12	2
4026	5	66.4335	1	4.1962	0	143			37	18.0938			2.12	2.12	1	0.751416	0.751416	89.1817	6.78	0.376013	0.350389	0.296029	10.4	108.16	2120	2120	7.65917	7.65917	-0.0423005	-0.306162	12	2
4026	6	66.4335	1	4.1962	0	147			41	18.9736			2.81	2.8	0.996338	1.03318	1.02962	68.2083	7.98	0.566466	0.532768	0.532699	10.8417	117.542	2810	2800	7.93737	7.94094	0.442963	0.176283	12	2
4026	7	56.9826	1	4.04275	0	150			42	18.6667			2.69	2.67	0.992554	0.989541	0.982078	93.9847	6.85	0.353863	0.456413	0.369943	11.3417	128.633	2690	2670	7.88983	7.8973	0.166146	-0.0900889	12	2
4026	8	624.573	3	6.43707	0	153			45	19.2234	0	0	3.67	3.62	0.986328	1.30019	1.28647	81.7844	10.32	0.291437	-0.173987	0.153436	12.4	153.76	3670	3620	8.19423	8.20795	0.876842	0.641942	12	2
4026	9	208.23	1	5.33864	0	154			45	18.9745	0	0	3.55	3.46	0.974609	1.26695	1.24127	72.7467	9.12	0.100952	-0.426044	-0.0737916	12.9083	166.625	3550	3460	8.14902	8.1747	0.626237	0.434285	12	2
4026	10	48.9274	1	3.89034	0	155			44	18.3143	0	0	3.45	3.44	0.99707	1.23837	1.23547	79.4389	8.79	-0.2317	-0.540531	-0.377638	13.35	178.222	3450	3440	8.14323	8.14613	0.524247	0.261905	12	2
4026	11	195.764	1	5.27691	0	155			47	19.563	0	0						71.2623	3.79	0.121094	-0.739247	-0.188442	13.8083	190.67							12	2
4026	12	186.387	1	5.22783	0	155			47	19.563	0	0	3.56	3.54	0.994263	1.26976	1.26413	54.1309	9.57	0.0207985	-0.909568	-0.372388	14.2333	202.588	3560	3540	8.17188	8.17752	0.524757	0.256125	12	2
4028	1	371.704	2	5.9181	0	133			28	15.8291			2.41	2.15	0.89209	0.879627	0.765468	95.9681	4.11	-0.344906	-0.347331	-0.507902	9.46667	89.6178	2410	2150	7.67322	7.78738	0.376003	0.397942	9	1
4028	2	371.704	2	5.9181	0	138			35	18.3785	1		2.44	2.14	0.876953	0.891998	0.760806	87.2229	4.98	0.592974	0.0345165	0.335523	9.93333	98.6711	2440	2140	7.66856	7.79975	0.160895	0.198808	9	1
4028	3	308.147	2	5.73058	0	143			39	19.0718	1		2.54	2.19	0.862183	0.932164	0.783902	73.6786	4.97	0.691889	0.350389	0.542424	10.4417	109.028	2540	2190	7.69166	7.83992	0.00925543	0.0848824	9	1
4028	4	308.147	2	5.73058	0	147	73	49.6599	41	18.9736	1		2.99	2.67	0.892944	1.09527	0.982078	70.0792	5.99	0.528352	0.374889	0.440071	11.0167	121.367	2990	2670	7.88983	8.00303	0.313473	0.355609	9	1
4028	5	265.808	2	5.58277	0	150			48	21.3333	1		3.13	2.73	0.872192	1.14103	1.0043	89.2109	5.99	1.0255	0.207901	0.838207	11.5833	134.174	3130	2730	7.91206	8.04879	0.162279	0.253094	9	1
4028	6	265.808	2	5.58277	0	152			53	22.9398	1		3.37	2.92	0.866455	1.21491	1.07158	68.4306	6.31	1.27509	0.0697768	1.06512	12.0167	144.4	3370	2920	7.97934	8.12267	0.177637	0.293743	9	1
4028	7	227.994	1	5.42932	0	155			53	22.0604	1		3.59	3.17	0.882935	1.27815	1.15373	93.1326	7.07	1.01428	0.0342069	0.862102	12.5083	156.458	3590	3170	8.06149	8.18591	0.267325	0.359609	9	1
4028	8	208.23	1	5.33864	0	155			57	23.7253	1	0	3.73	3.35	0.898071	1.31641	1.20896	81.9913	7.36	1.16803	-0.666561	0.807027	13.6167	185.414	3730	3350	8.11672	8.22416	0.271731	0.29975	9	1
4028	9	208.23	1	5.33864	0	156			61	25.0658	1	0	3.4	3.04	0.894043	1.22378	1.11186	72.7467	7.16	1.32819	-0.707534	0.970268	14.1	198.81	3400	3040	8.01961	8.13153	-0.19319	-0.208951	9	1
4028	10	195.764	1	5.27691	0	156			61	25.0658	1	0	3.68	3.37	0.915649	1.30291	1.21491	79.5736	7.52	1.27645	-0.818432	0.882377	14.5417	211.46	3680	3370	8.12267	8.21067	0.067235	0.00175223	9	1
4028	11	195.764	1	5.27691	0	156			64	26.2985	1	0	3.68	3.28	0.891235	1.30291	1.18784	71.0373	7.28	1.40781	-0.910605	1.0039	15.0083	225.25	3680	3280	8.0956	8.21067	-0.134733	-0.131395	9	1
4028	12	186.387	1	5.22783	0	156			62	25.4767	1	0	3.53	3.13	0.886597	1.2613	1.14103	54.1826	6.91	1.23818	-0.964025	0.807043	15.4083	237.417	3530	3130	8.04879	8.16905	-0.327193	-0.309576	9	1
4029	3	77.0153	1	4.344	1	108			24	20.5761		1	1.86	1.7	0.91394	0.620577	0.530628	73.8154	4.35	1.42055	-4.75284	-1.63922	9.64167	92.9617	1860	1700	7.43838	7.52833	0.337646	0.27068	6	1
4029	4	77.0153	1	4.344	1	109	70	64.2202	25	21.042			1.96	1.86	0.948975	0.672944	0.620577	70.0792	4.81	1.3865	-4.90035	-1.80701	10.2417	104.892	1960	1860	7.52833	7.5807	0.450566	0.319288	6	1
4029	5	66.4335	1	4.1962	1	127			28	17.36			1.9	1.79	0.942017	0.641854	0.582216	89.2109	4.9	0.137807	-2.29759	-1.347	10.8	116.64	1900	1790	7.48997	7.54961	-0.0872502	-0.216677	6	1
4029	6	66.4335	1	4.1962	1	127			29	17.98			2.32	2.18	0.939575	0.841567	0.779325	68.4306	5.41	0.266427	-2.61458	-1.45956	11.2333	126.188	2320	2180	7.68708	7.74932	0.293857	0.191359	6	1
4031	1	743.305	3	6.61111	1	122			20	13.4373			1.84	1.49	0.809692	0.609766	0.398776	95.9681	2.66	-2.14777	-1.68101	-2.50159	8.65833	74.9667	1840	1490	7.30653	7.51752	-0.0780521	0.0592159	12	2
4031	2	743.305	3	6.61111	1	124			22	14.308			1.96	1.72	0.877441	0.672944	0.542324	87.5826	4.1	-1.33678	-1.67466	-1.97568	9.11667	83.1136	1960	1720	7.45008	7.5807	0.069098	0.0909066	12	2
4031	3	616.208	3	6.42358	1	127			22	13.64			1.97	1.89	0.959351	0.678033	0.636577	73.6126	5.04	-2.10669	-1.54713	-2.36071	9.61667	92.4803	1970	1890	7.54433	7.58579	0.142111	0.00487795	12	2
4031	4	616.208	3	6.42358	1	129	70	54.2636	23	13.8213			2.13	1.97	0.924805	0.756122	0.678033	70.7667	5.42	-2.09337	-1.67661	-2.4721	10.2333	104.721	2130	1970	7.58579	7.66388	0.137626	0.0773311	12	2
4031	5	531.542	2	6.27578	1	132			24	13.7741			1.97	1.56	0.79187	0.678033	0.444686	89.422	3.8	-2.28997	-1.54124	-2.48134	10.7833	116.28	1970	1560	7.35244	7.58579	-0.416709	-0.230925	12	2
4031	6	531.542	2	6.27578	1	134			25	13.9229			2.46	2.35	0.9552	0.900161	0.854415	68.1986	6.18	-2.27642	-1.51994	-2.45746	11.2167	125.814	2460	2350	7.76217	7.80792	0.307952	0.194156	12	2
4031	7	455.924	2	6.12233	1	137			27	14.3854			2.25	1.92	0.853271	0.81093	0.652325	93.9847	5.46	-2.01804	-1.43874	-2.24545	11.7167	137.28	2250	1920	7.56008	7.71869	-0.255976	-0.1547	12	2
4031	8	416.401	2	6.03165	1	150			35	15.5556	0	0	3.01	2.83	0.940185	1.10194	1.04028	81.9913	6.96	-1.48422	-0.580829	-1.32861	12.8083	164.053	3010	2830	7.94803	8.0097	0.0178155	-0.0379413	12	2
4031	9	416.401	2	6.03165	1	154			38	16.0229	0	0	3.26	2.8	0.858887	1.18173	1.02962	72.7467	8.02	-1.34568	-0.55019	-1.18748	13.2917	176.668	3260	2800	7.93737	8.08948	-0.25163	-0.030858	12	2
4031	10	391.473	2	5.96992	1	156			37	15.2038	0	0	3.56	3.32	0.932495	1.26976	1.19997	79.5736	9.28	-2.13255	-0.775502	-1.7071	13.7333	188.604	3560	3320	8.10772	8.17752	0.194675	0.206603	12	2
4031	11	391.473	2	5.96992	1	159			40	15.8222	0	0	3.94	3.53	0.895874	1.37118	1.2613	70.8713	9.35	-1.82841	-0.775363	-1.52192	14.2083	201.877	3940	3530	8.16905	8.27894	0.183094	0.361025	12	2
4034	2	92.9002	1	4.53153	0	134			35	19.4921	0		1.32	1.32	1	0.277632	0.277632	85.4653	4.61	1.13768	0.138913	0.905943	9.04167	81.7517	1320	1320	7.18539	7.18539	-0.48701	-0.75026	14	3
4034	3	77.0153	1	4.344	0	138			39	20.4789	0		1.77	1.62	0.915161	0.570979	0.482426	73.6786	5.05	1.26597	0.363281	1.07988	9.53333	90.8845	1770	1620	7.39018	7.47873	-0.348855	-0.477003	14	3
4034	4	77.0153	1	4.344	0	140	71.5	51.0714	39	19.898	0		2.19	2.03	0.92688	0.783902	0.708036	70.6667	6.31	0.995955	0.196968	0.737491	10.1333	102.684	2190	2030	7.61579	7.69166	-0.0303724	-0.147257	14	3
4034	5	66.4335	1	4.1962	0	143			41	20.0499	0		1.86	1.81	0.973023	0.620577	0.593327	89.6109	5.77	0.906605	0.130914	0.625975	10.6917	114.312	1860	1810	7.50108	7.52833	-0.387577	-0.620266	14	3
4034	6	66.4335	1	4.1962	0	147			46	21.2874			2.34	2.11	0.901611	0.850151	0.746688	68.2083	7.03	1.11361	0.294857	0.904018	11.1167	123.58	2340	2110	7.65444	7.75791	-0.294118	-0.36685	14	3
4034	7	227.994	1	5.42932	0	152			46	19.91	0		2.52	2.26	0.896729	0.924259	0.815365	94.0424	6.68	0.672735	0.477713	0.65346	11.6167	134.947	2520	2260	7.72312	7.83201	-0.345612	-0.379832	14	3
4035	2	371.704	2	5.9181	0	133			34	19.221		1	1.56	1.25	0.801269	0.444686	0.223144	84.916	3.17	0.473178	-2.06878	-0.853385	11.5917	134.367	1560	1250	7.1309	7.35244	-0.723988	-0.679506	9	1
4035	3	308.147	2	5.73058	0	137	64	46.7153	36	19.1806			1.63	1.56	0.957031	0.48858	0.444686	73.7494	2.48	0.350508	-2.02049	-0.838165	12.0833	146.007	1630	1560	7.35244	7.39634	-0.572846	-0.771967	9	1
4035	6	265.808	2	5.58277	0	146			46	21.58		0	2.04	1.98	0.970581	0.71295	0.683097	68.1986	4.5	0.703869	-2.0537	-0.273563	13.6667	186.778	2040	1980	7.59085	7.62071	-0.657018	-0.902129	9	1
4035	7	455.924	2	6.12233	0	150			46	20.4444	0	0	2.17	2.13	0.981445	0.774727	0.756122	94.0424	5.55	0.313353	-1.65099	-0.467665	14.1583	200.458	2170	2130	7.66388	7.68248	-0.694346	-0.950462	9	1
4036	2	371.704	2	5.9181	1	135			34	18.6557			2.22	1.95	0.878296	0.797507	0.667829	87.3542	4.58	0.986752	-0.00802524	0.766051	9.29167	86.3351	2220	1950	7.57558	7.70526	-0.0896917	-0.0684361	14	3
4036	3	308.147	2	5.73058	1	140	68	48.5714	42	21.4286	0		2.51	2.13	0.848511	0.920283	0.756122	73.6786	4.91	1.56132	0.369039	1.41426	9.8	96.04	2510	2130	7.66388	7.82804	-0.158033	-0.0518921	14	3
4038	1	743.305	3	6.61111	0	139			34	17.5974			2.36	2.1	0.889771	0.858662	0.741937	95.9681	4.35	0.42111	0.515283	0.457662	9.5	90.25	2360	2100	7.64969	7.76642	0.14702	0.151062	12	2
4038	2	743.305	3	6.61111	0	144			36	17.3611	1		2.35	2.06	0.876587	0.854415	0.722706	88.2271	5.08	0.22689	0.916984	0.470127	9.95	99.0025	2350	2060	7.63046	7.76217	-0.0736813	-0.0424027	12	2
4038	3	616.208	3	6.42358	0	148			39	17.805	0		2.72	2.27	0.834473	1.00063	0.81978	73.6786	5.64	0.272245	1.05315	0.542424	10.4667	109.551	2720	2270	7.72754	7.90839	-0.0443393	0.138691	12	2
4038	4	616.208	3	6.42358	0	149	80.3	53.8926	41	18.4676	1		3.09	2.69	0.870483	1.12817	0.989541	70.5271	6.99	0.365228	0.647499	0.440071	11.0583	122.287	3090	2690	7.8973	8.03593	0.276841	0.402189	12	2
4038	5	531.542	2	6.27578	0	153			45	19.2234	1		2.82	2.61	0.925415	1.03674	0.95935	89.6109	5.73	0.473908	0.612769	0.555595	11.6333	135.334	2820	2610	7.86711	7.94449	-0.0170831	-0.0936423	12	2
4038	6	531.542	2	6.27578	0	155			45	18.7305	0		3.27	2.9	0.886841	1.18479	1.06471	68.2083	7.49	0.222642	0.478899	0.350873	12.0583	145.403	3270	2900	7.97247	8.09255	0.151893	0.239759	12	2
4038	7	968.768	3	6.87602	0	155			48	19.9792	1		3.07	2.75	0.895752	1.12168	1.0116	94.0424	5.74	0.501488	0.0342069	0.422044	12.5583	157.712	3070	2750	7.91936	8.02943	-0.0909643	-0.0691498	12	2
4038	8	624.573	3	6.43707	0	155			50	20.8117	0	0	3.53	3.24	0.917847	1.2613	1.17557	81.9913	7.3	0.507394	-0.703995	0.165544	13.65	186.323	3530	3240	8.08333	8.16905	0.250965	0.232516	12	2
4038	9	416.401	2	6.03165	0	155			51	21.2279	1	0	3.39	3.13	0.923218	1.22083	1.14103	72.7467	7.66	0.544614	-0.860042	0.130834	14.1333	199.751	3390	3130	8.04879	8.12858	0.0655168	0.0118176	12	2
4038	10	587.183	3	6.37534	0	155			52	21.6441	1	0	3.55	3.29	0.926758	1.26695	1.19089	79.7944	7.91	0.569417	-0.990622	0.0901872	14.5667	212.188	3550	3290	8.09864	8.1747	0.147074	0.0879871	12	2
4039	1	371.704	2	5.9181	0	129			25	15.0231			1.79	1.73	0.966431	0.582216	0.548121	95.9681	3.46	-0.58832	-0.258961	-0.53415	8.49167	72.1084	1790	1730	7.45588	7.48997	0.129161	-0.0390643	12	2
4039	2	371.704	2	5.9181	0	132			25	14.348			1.67	1.58	0.946045	0.512824	0.457425	88.2271	3.28	-1.14764	-0.114556	-0.83299	8.94167	79.9534	1670	1580	7.36518	7.42058	-0.113253	-0.24981	12	2
4039	3	308.147	2	5.73058	0	135			27	14.8148			1.88	1.78	0.946777	0.631272	0.576613	73.6786	3.36	-0.942211	-0.0336819	-0.71954	9.45833	89.4601	1880	1780	7.48437	7.53903	-0.0275273	-0.159106	12	2
4039	4	308.147	2	5.73058	0	137	73	53.2847	28	14.9182			1.92	1.88	0.979126	0.652325	0.631272	70.125	4.45	-1.02391	-0.180489	-0.911006	10.0417	100.835	1920	1880	7.53903	7.56008	-0.0183341	-0.211619	12	2
4039	5	265.808	2	5.58277	0	141			30	15.0898			1.7	1.68	0.988159	0.530628	0.518794	89.1817	4.4	-1.07172	-0.077428	-0.909382	10.6083	112.537	1700	1680	7.42655	7.43838	-0.368936	-0.585062	12	2
4039	6	265.808	2	5.58277	0	144			32	15.4321			2.3	2.25	0.978149	0.832909	0.81093	68.4306	5.89	-0.980886	-0.0358112	-0.820098	11.0417	121.918	2300	2250	7.71869	7.74066	0.0614366	-0.128433	12	2
4039	7	227.994	1	5.42932	0	149			34	15.3146			2.38	2.26	0.949463	0.8671	0.815365	93.1792	6.26	-1.19031	0.15599	-0.801275	11.5417	133.21	2380	2260	7.72312	7.77486	-0.131315	-0.25056	12	2
4039	8	52.0429	1	3.95207	0	155			45	18.7305	0	0	2.64	2.63	0.996094	0.970779	0.966984	81.9913	6.28	0.0910697	-0.0335472	0.0765282	12.6417	159.812	2640	2630	7.87474	7.87853	-0.175057	-0.445158	12	2
4039	9	208.23	1	5.33864	0	156			50	20.5457	0	0	2.6	2.57	0.988403	0.955511	0.943906	72.7467	6.32	0.543819	-0.247763	0.376616	13.1167	172.047	2600	2570	7.85166	7.86327	-0.389548	-0.665261	12	2
4039	10	391.473	2	5.96992	0	157			54	21.9076	0	0	2.71	2.64	0.974121	0.996949	0.970779	79.7944	6.39	0.80914	-0.329054	0.590264	13.5583	183.828	2710	2640	7.87853	7.9047	-0.470068	-0.727142	12	2
4039	11	391.473	2	5.96992	0	157			54	21.9076	0	0	3.29	2.96	0.899658	1.19089	1.08519	70.8713	6.82	0.727084	-0.528522	0.440738	14.0417	197.168	3290	2960	7.99294	8.09864	-0.217026	-0.21435	12	2
4039	12	372.723	2	5.92083	0	158			52	20.83	0	0	2.83	2.8	0.98938	1.04028	1.02962	54.1826	6.49	0.379641	-0.491946	0.135136	14.4417	208.562	2830	2800	7.93737	7.94803	-0.45486	-0.734454	12	2
4041	1	371.704	2	5.9181	0	127			35	21.7			1.61	1.43	0.888184	0.476234	0.357674	96.5757	2.89	1.58879	-1.13008	0.802923	9.15833	83.8751	1610	1430	7.26543	7.38399	-0.233315	-0.321582	9	1
4041	2	371.704	2	5.9181	0	128			34	20.7519			1.64	1.4	0.853638	0.494696	0.336472	88.2271	3.39	1.30887	-1.26867	0.404868	9.6	92.16	1640	1400	7.24423	7.40245	-0.311437	-0.33685	9	1
4041	3	308.147	2	5.73058	0	132			39	22.3829			1.74	1.44	0.827515	0.553885	0.364643	73.6786	4.02	1.52719	-0.999154	0.737491	10.1083	102.178	1740	1440	7.2724	7.46164	-0.431531	-0.416334	9	1
4041	4	308.147	2	5.73058	0	135	69	51.1111	41	22.4966			2.2	1.89	0.859009	0.788457	0.636577	70.0931	4.16	1.43523	-1.00366	0.625975	10.6917	114.312	2200	1890	7.54433	7.69621	-0.108817	-0.0911989	9	1
4041	5	265.808	2	5.58277	0	139			43	22.2556			1.96	1.8	0.918335	0.672944	0.587787	89.2109	4.44	1.2805	-0.953594	0.522144	11.2583	126.75	1960	1800	7.49554	7.5807	-0.403482	-0.542551	9	1
4041	6	265.808	2	5.58277	0	141			44	22.1317			2.53	2.34	0.924805	0.928219	0.850151	68.5646	5.78	1.17892	-1.08239	0.411517	11.6917	136.695	2530	2340	7.75791	7.83597	0.0719854	-0.0395144	9	1
4041	7	56.9826	1	4.04275	0	144			45	21.7014			2.35	2.21	0.940308	0.854415	0.792992	93.1326	6.15	0.996755	-1.17116	0.271012	12.1917	148.637	2350	2210	7.70075	7.76217	-0.199354	-0.362127	9	1
4041	8	208.23	1	5.33864	0	143			45	22.006	0	0	2.76	2.55	0.923828	1.01523	0.936093	81.9913	7.09	0.873324	-2.24311	-0.219586	13.3	176.89	2760	2550	7.84385	7.92299	0.0136629	-0.0820235	9	1
4041	9	208.23	1	5.33864	0	143			46	22.495	0	0	2.38	2.25	0.945312	0.8671	0.81093	72.7467	6.06	0.899261	-2.54668	-0.306638	13.7833	189.98	2380	2250	7.71869	7.77486	-0.349568	-0.530631	9	1
4041	10	195.764	1	5.27691	0	143			47	22.984	0	0	2.47	2.41	0.975708	0.904218	0.879627	79.7944	6.77	0.939361	-2.72542	-0.342537	14.2167	202.114	2470	2410	7.78738	7.81197	-0.201099	-0.457351	9	1
4041	11	195.764	1	5.27691	0	143			45	22.006	0	0	2.67	2.59	0.969971	0.982078	0.951658	71.0373	5.87	0.646095	-2.8676	-0.792812	14.6917	215.845	2670	2590	7.85941	7.88983	-0.0547282	-0.280185	9	1
4041	12	186.387	1	5.22783	0	143			44	21.5169	0	0	2.71	2.6	0.959351	0.996949	0.955511	54.1826	6.59	0.458272	-2.94346	-1.10641	15.0917	227.758	2710	2600	7.86327	7.9047	-0.089335	-0.279313	9	1
4042	1	1579.41	3	7.3648	1	130			29	17.1598			1.99	1.82	0.914551	0.688135	0.598836	95.9681	3.96	0.488814	-0.609209	0.0658178	9.05833	82.0534	1990	1820	7.50659	7.59589	-0.0196027	-0.0843688	14	3
4042	2	1579.41	3	7.3648	1	134			31	17.2644	0		1.97	1.83	0.928833	0.678033	0.604316	88.2271	4.73	0.413153	-0.36679	0.127022	9.50833	90.4084	1970	1830	7.51207	7.58579	-0.158692	-0.258091	14	3
4042	3	1309.35	3	7.17728	1	137			31	16.5166	0		2.14	2.01	0.939209	0.760806	0.698135	73.523	5.31	-0.0657501	-0.276783	-0.196853	10.0417	100.835	2140	2010	7.60589	7.66856	-0.0954789	-0.203248	14	3
4042	4	1309.35	3	7.17728	1	138	74	53.6232	33	17.3283	0		2.32	2.18	0.939575	0.841567	0.779325	70.0931	6.49	0.167371	-0.537682	-0.218632	10.6083	112.537	2320	2180	7.68708	7.74932	-0.00641303	-0.111036	14	3
4042	5	1129.44	3	7.02948	1	142			36	17.8536	0		2.15	2	0.930176	0.765468	0.693147	89.2109	6.06	0.237261	-0.365477	-0.115587	11.1833	125.067	2150	2000	7.6009	7.67322	-0.371924	-0.473383	14	3
4042	6	1129.44	3	7.02948	1	143			39	19.0718	0		2.33	2.22	0.952759	0.845868	0.797507	68.5646	6.27	0.577884	-0.530444	0.0417063	11.6083	134.753	2330	2220	7.70526	7.75362	-0.252778	-0.404915	14	3
4042	7	1139.78	3	7.03859	1	146			41	19.2344			2.52	2.3	0.912598	0.924259	0.832909	93.1326	6.45	0.51222	-0.5159	-0.0104595	12.1083	146.612	2520	2300	7.74066	7.83201	-0.337663	-0.384383	14	3
4042	8	1040.97	3	6.94791	1	153			44	18.7962	0	0	3.15	3.03	0.961792	1.1474	1.10856	81.9913	7.28	0.0831611	-0.59555	-0.3108	13.2083	174.46	3150	3030	8.01632	8.05516	-0.0026626	-0.148639	14	3
4042	9	416.401	2	6.03165	1	157			48	19.4734	0	0	3.29	3.1	0.942139	1.19089	1.1314	72.7467	7.36	0.204228	-0.575751	-0.152059	13.6917	187.462	3290	3100	8.03916	8.09864	-0.204032	-0.288458	14	3
4042	10	831.819	3	6.72362	1	159			51	20.1733	0	0	3.59	3.5	0.974854	1.27815	1.25276	79.7944	8.15	0.340797	-0.705237	-0.0701914	14.1333	199.751	3590	3500	8.16052	8.18591	0.00831376	-0.184564	14	3
4042	11	587.183	3	6.37534	1	162			55	20.9572	0	0	3.87	3.76	0.971558	1.35325	1.32442	70.8713	8.61	0.471929	-0.736674	0.0636654	14.6083	213.403	3870	3760	8.23217	8.26101	0.00615116	-0.177682	14	3
4042	12	372.723	2	5.92083	1	164			57	21.1927	0	0	3.97	3.89	0.979736	1.37877	1.35841	54.0934	9.03	0.449681	-0.769261	0.0492329	15.0083	225.25	3970	3890	8.26616	8.28652	-0.0603732	-0.277799	14	3
4043	1	92.9002	1	4.53153	0	127			33	20.46			1.67	1.45	0.868164	0.512824	0.371564	96.5757	2.52	1.24333	-1.4307	0.258166	9.64167	92.9617	1670	1450	7.27932	7.42058	-0.23437	-0.27638	6	1
4043	2	92.9002	1	4.53153	0	129			34	20.4315			1.83	1.67	0.912476	0.604316	0.512824	87.825	3.65	1.12742	-1.4606	0.0880523	10.0917	101.842	1830	1670	7.42058	7.51207	-0.0995287	-0.205163	6	1
4043	3	77.0153	1	4.344	0	132	68	51.5152	36	20.6612			1.93	1.72	0.891113	0.65752	0.542324	73.6786	4.07	1.07445	-1.37278	0.0619274	10.6	112.36	1930	1720	7.45008	7.56528	-0.168322	-0.231155	6	1
4043	6	66.4335	1	4.1962	0	139			47	24.3259			2.49	2.17	0.87146	0.912283	0.774727	68.2507	5.04	1.48279	-1.83817	0.473204	12.2	148.84	2490	2170	7.68248	7.82004	-0.11949	-0.119797	6	1
4043	7	56.9826	1	4.04275	0	144			49	23.6304	0		2.68	2.3	0.858154	0.985817	0.832909	93.9847	5.13	1.28956	-1.63512	0.447155	12.6917	161.078	2680	2300	7.74066	7.89357	-0.202128	-0.147404	6	1
4044	1	1114.91	3	7.01653	1	110			18	14.876			1.24	0.96	0.77417	0.215111	-0.040822	96.5757	1.22	-0.770485	-3.82628	-3.58241	8.66667	75.1111	1240	960	6.86693	7.12287	-0.361053	-0.290765	6	1
4044	2	1114.91	3	7.01653	1	113			19	14.8798			1.15	1.07	0.93042	0.139762	0.0676587	88.2271	2.6	-0.861723	-3.57677	-3.36751	9.10833	82.9617	1150	1070	6.97541	7.04752	-0.334061	-0.466971	6	1
4044	3	924.269	3	6.829	1	116			20	14.8633			1.38	1.35	0.978149	0.322084	0.300105	73.6786	3.9	-0.997323	-3.36929	-3.24834	9.63333	92.8011	1380	1350	7.20786	7.22984	-0.142958	-0.329323	6	1
4044	4	924.269	3	6.829	1	118	62	52.5424	21	15.0819			1.5	1.5	1	0.405465	0.405465	70.0931	4.21	-0.990624	-3.37075	-3.21513	10.2083	104.21	1500	1500	7.31322	7.31322	-0.0655194	-0.285457	6	1
4044	5	797.276	3	6.6812	1	121			23	15.7093			1.51	1.48	0.980102	0.41211	0.392042	89.2109	4.75	-0.733105	-3.2248	-2.82883	10.7667	115.921	1510	1480	7.2998	7.31986	-0.216817	-0.414448	6	1
4044	6	797.276	3	6.6812	1	122			25	16.7966			1.82	1.78	0.977905	0.598836	0.576613	68.5646	5.52	-0.240107	-3.32235	-2.45746	11.2	125.44	1820	1780	7.48437	7.50659	0.0455232	-0.147343	6	1
4044	7	56.9826	1	4.04275	1	126			26	16.3769			1.77	1.74	0.983032	0.570979	0.553885	93.1326	4.5	-0.608955	-3.04517	-2.51931	11.7	136.89	1770	1740	7.46164	7.47873	-0.127603	-0.33276	6	1
4044	8	208.23	1	5.33864	1	132			33	18.9394	0	0	2.13	2.11	0.990601	0.756122	0.746688	81.8489	6.2	0.245286	-2.97025	-1.69145	12.8	163.84	2130	2110	7.65444	7.66388	-0.0757697	-0.313123	6	1
4044	9	884.788	3	6.78535	1	137			36	19.1806	0	0	2.34	2.23	0.952881	0.850151	0.802002	72.7467	6.17	0.20519	-2.68588	-1.51294	13.2917	176.668	2340	2230	7.70976	7.75791	-0.174777	-0.328953	6	1
4044	10	831.819	3	6.72362	1	144			40	19.2901	0	0	2.7	2.61	0.966553	0.993252	0.95935	79.4389	7.17	0.116199	-2.21628	-1.22938	13.7333	188.604	2700	2610	7.86711	7.90101	-0.0759784	-0.254797	6	1
4045	1	92.9002	1	4.53153	1	138			19	9.9769			3.02	2.7	0.893921	1.10526	0.993252	96.5757	5.46	-9.6291	0.683798	-3.29707	9.04167	81.7517	3020	2700	7.90101	8.01301	0.724291	0.846827	6	1
4045	3	77.0153	1	4.344	1	145	70	48.2759	43	20.4518	0		3.07	2.78	0.905518	1.12168	1.02245	73.6786	5.73	1.30695	0.924459	1.37824	10	100	3070	2780	7.93021	8.02943	0.319893	0.33865	6	1
4046	1	371.704	2	5.9181	1	136			28	15.1384			2.13	1.96	0.920166	0.756122	0.672944	96.5757	4.2	-0.859027	-0.307554	-0.713091	9.88333	97.6803	2130	1960	7.5807	7.66388	-0.0931449	-0.152395	14	3
4046	2	371.704	2	5.9181	1	141			30	15.0898	1		2.06	1.94	0.94165	0.722706	0.662688	88.2271	4.05	-1.03187	0.0817143	-0.614971	10.3167	106.434	2060	1940	7.57044	7.63046	-0.309623	-0.420171	14	3
4046	3	308.147	2	5.73058	1	144			32	15.4321			2.23	2.09	0.937134	0.802002	0.737164	73.7494	5.54	-0.938512	0.158377	-0.559686	10.85	117.722	2230	2090	7.64492	7.70976	-0.309975	-0.403858	14	3
4046	4	308.147	2	5.73058	1	145	73	50.3448	33	15.6956			2.5	2.33	0.931885	0.916291	0.845868	70.125	6.03	-0.942717	-0.126418	-0.766711	11.4333	130.721	2500	2330	7.75362	7.82405	-0.152868	-0.219537	14	3
4046	5	265.808	2	5.58277	1	149			36	16.2155			2.45	2.36	0.963257	0.896088	0.858662	89.422	5.86	-0.80493	-0.041435	-0.653821	11.9917	143.8	2450	2360	7.76642	7.80384	-0.334572	-0.485281	14	3
4046	6	265.808	2	5.58277	1	152			40	17.313			3.02	2.84	0.940308	1.10526	1.0438	68.4306	7.4	-0.345944	-0.009621	-0.346897	12.4167	154.174	3020	2840	7.95156	8.01301	-0.0581709	-0.129128	14	3
4046	7	227.994	1	5.42932	1	161			46	17.7462			3.3	3.05	0.924194	1.19392	1.11514	94.0424	7.15	-0.288728	0.664908	0.0697381	12.9333	167.271	3300	3050	8.0229	8.10168	-0.354928	-0.357739	14	3
4046	8	624.573	3	6.43707	1	168			54	19.1327	0	0	3.9	3.83	0.981934	1.36098	1.34286	81.8489	8.19	-0.00964428	0.484005	0.271341	14.0167	196.467	3900	3830	8.25062	8.26873	-0.160254	-0.355874	14	3
4046	9	624.573	3	6.43707	1	170			55	19.0311	0	0	4.23	4.1	0.969238	1.4422	1.41099	72.7467	8.99	-0.187415	0.321202	0.106429	14.5	210.25	4230	4100	8.31874	8.34996	-0.0835921	-0.215475	14	3
4046	10	391.473	2	5.96992	1	170			58	20.0692	0	0	4.63	4.43	0.956787	1.53256	1.4884	79.4389	10.06	0.0988033	0.0331454	0.183302	14.95	223.502	4630	4430	8.39615	8.44031	0.127355	0.0490507	14	3
4046	11	391.473	2	5.96992	1	172			59	19.9432	0	0	4.71	4.63	0.98291	1.54969	1.53256	71.2623	9.63	-0.0774254	0.017938	0.0463303	15.4083	237.417	4710	4630	8.44031	8.45744	0.119326	-0.0738933	14	3
4046	12	372.723	2	5.92083	1	172			57	19.2672	0	0	4.35	4.3	0.988403	1.47018	1.45861	54.0934	9.41	-0.468196	-0.156109	-0.339957	15.8167	250.167	4350	4300	8.36637	8.37793	-0.247621	-0.458019	14	3
4047	1				0	130			24	14.2012			2.09	1.76	0.842041	0.737164	0.565314	96.5757	3.12	-1.22134	-0.304742	-0.972382	8.75833	76.7084	2090	1760	7.47307	7.64492	0.112656	0.217077	11	2
4047	2				0	134			25	13.9229			2.26	2.06	0.911499	0.815365	0.722706	88.2271	4.31	-1.53284	0.00527419	-1.01218	9.2	84.64	2260	2060	7.63046	7.72312	0.324196	0.299287	11	2
4047	3				0	138			26	13.6526			2.48	2.18	0.879028	0.908259	0.779325	73.582	4.86	-1.87275	0.231567	-1.12383	9.71667	94.4136	2480	2180	7.68708	7.81601	0.313228	0.388456	11	2
4047	4				0	140	75	53.5714	28	14.2857			2.83	2.52	0.890381	1.04028	0.924259	70.6667	5.89	-1.52192	0.0605926	-1.08405	10.3083	106.262	2830	2520	7.83201	7.94803	0.50883	0.588664	11	2
4047	5				0	146			31	14.5431		0	2.58	2.38	0.922363	0.947789	0.8671	89.6109	5.94	-1.49868	0.395216	-0.889511	10.8833	118.447	2580	2380	7.77486	7.85554	0.147738	0.115446	11	2
4047	6				0	148			33	15.0657			3.23	2.97	0.919434	1.17248	1.08856	68.2083	6.81	-1.27201	0.268304	-0.80944	11.3083	127.878	3230	2970	7.99632	8.08024	0.613973	0.636942	11	2
4047	7	56.9826	1	4.04275	0	152			34	14.7161			3.01	2.85	0.946777	1.10194	1.04732	93.9847	6.38	-1.64771	0.312753	-0.957754	11.8083	139.437	3010	2850	7.95507	8.0097	0.317369	0.245889	11	2
4047	8	208.23	1	5.33864	0	157			41	16.6335	0	0	3.66	3.41	0.931641	1.29746	1.22671	81.9913	7.41	-0.866709	0.00512507	-0.570878	12.9	166.41	3660	3410	8.13447	8.20522	0.522538	0.520487	11	2
4047	9	208.23	1	5.33864	0	158			42	16.8242	0	0	3.24	3.12	0.962891	1.17557	1.13783	72.7467	6.63	-0.884683	-0.0976612	-0.639421	13.3833	179.114	3240	3120	8.04559	8.08333	0.12509	-0.00746949	11	2
4047	10	195.764	1	5.27691	0	159			44	17.4044	0	0	3.43	3.23	0.94165	1.23256	1.17248	79.7944	6.84	-0.737923	-0.167681	-0.595361	13.8167	190.9	3430	3230	8.08024	8.14032	0.108942	0.0495468	11	2
4047	11	195.764	1	5.27691	0	159			47	18.591	0	0	3.81	3.61	0.947388	1.33763	1.28371	70.8713	6.37	-0.331749	-0.297275	-0.372388	14.3	204.49	3810	3610	8.19146	8.24538	0.381315	0.305764	11	2
4047	12	186.387	1	5.22783	0	159			47	18.591	0	0	3.72	3.53	0.948852	1.31372	1.2613	54.1826	7.32	-0.423688	-0.391054	-0.516803	14.7	216.09	3720	3530	8.16905	8.22148	0.301628	0.216101	11	2
4049	1	371.704	2	5.9181	1	129			28	16.8259			2.34	1.95	0.833252	0.850151	0.667829	96.5757	3.62	0.396552	-0.561149	0.0198232	8.78333	77.1469	2340	1950	7.57558	7.75791	0.141504	0.298322	9	1
4049	4	308.147	2	5.73058	1	138	73	52.8986	33	17.3283	1		2.37	2.2	0.928223	0.86289	0.788457	70.5271	5.3	0.231884	-0.364025	-0.057749	10.3333	106.778	2370	2200	7.69621	7.77065	0.0135027	-0.0612293	9	1
4049	5	265.808	2	5.58277	1	141			37	18.6107	1		2.35	2.12	0.9021	0.854415	0.751416	89.422	5.18	0.602336	-0.273009	0.234177	10.8917	118.628	2350	2120	7.65917	7.76217	-0.229638	-0.256356	9	1
4049	6	265.808	2	5.58277	1	142			40	19.8373	0		2.69	2.48	0.921875	0.989541	0.908259	68.4306	6.42	0.867803	-0.485627	0.319477	11.3167	128.067	2690	2480	7.81601	7.8973	0.0298816	-0.027752	9	1
4049	7	227.994	1	5.42932	1	145			40	19.025			2.77	2.56	0.924072	1.01885	0.940007	93.1326	5.88	0.522529	-0.381857	0.0681019	11.8083	139.437	2770	2560	7.84776	7.9266	-0.0333498	-0.0876674	9	1
4049	8	208.23	1	5.33864	1	149			47	21.1702	0	0	3.2	2.96	0.924927	1.16315	1.08519	81.9913	7.16	0.88783	-0.867101	0.177079	12.9167	166.84	3200	2960	7.99294	8.07091	0.0536651	0.00533821	9	1
4049	10	391.473	2	5.96992	1	154			54	22.7694	0	0	3.31	3.06	0.924438	1.19695	1.11841	79.5736	7.85	1.08957	-1.09312	0.358747	13.8417	191.592	3310	3060	8.02617	8.1047	-0.239851	-0.301851	9	1
4049	11	978.656	3	6.88618	1	157			58	23.5304	0	0	3.44	3.17	0.921509	1.23547	1.15373	71.2623		1.17885	-1.08314	0.504106	14.3083	204.728	3440	3170	8.06149	8.14323	-0.377116	-0.432697	9	1
4049	12	931.781	3	6.8371	1	160			61	23.8281	0	0	3.68	3.32	0.9021	1.30291	1.19997	54.1826	8.46	1.17188	-1.03642	0.561486	14.7167	216.58	3680	3320	8.10772	8.21067	-0.417445	-0.390811	9	1
4050	1	92.9002	1	4.53153	1	132			29	16.6437			2.71	2.14	0.789551	0.996949	0.760806	96.5757	3.53	0.3476	0.0890647	0.335209	8.6	73.96	2710	2140	7.66856	7.9047	0.279009	0.615581	12	2
4050	2	92.9002	1	4.53153	1	137			32	17.0494	1		2.67	2.1	0.786499	0.982078	0.741937	88.2271	4.23	0.439962	0.524611	0.611071	9.04167	81.7517	2670	2100	7.64969	7.88983	0.0532873	0.38315	12	2
4050	3	77.0153	1	4.344	1	140			35	17.8571	1	1	2.87	2.32	0.80835	1.05431	0.841567	73.523	4.49	0.652162	0.569244	0.759278	9.55833	91.3617	2870	2320	7.74932	7.96207	0.127809	0.429609	12	2
4050	4	77.0153	1	4.344	1	140	76	54.2857	35	17.8571	0		3.14	2.45	0.780151	1.14422	0.896088	70.0931	5.36	0.511012	0.115572	0.410297	10.1333	102.684	3140	2450	7.80384	8.05198	0.22153	0.661555	12	2
4050	5	66.4335	1	4.1962	1	145			37	17.5981	1		3.13	2.49	0.79541	1.14103	0.912283	89.2109	4.66	0.261184	0.422551	0.335565	10.7	114.49	3130	2490	7.82004	8.04879	0.0481447	0.436815	12	2
4050	6	66.4335	1	4.1962	1	146			40	18.7652	1		3.48	2.67	0.767212	1.24703	0.982078	68.5646	5.86	0.59502	0.260215	0.467371	11.1333	123.951	3480	2670	7.88983	8.15479	0.12459	0.671828	12	2
4050	7	683.855	3	6.52775	1	151			43	18.8588			3.54	2.69	0.759766	1.26413	0.989541	93.1792	6.3	0.506527	0.568043	0.518304	11.6333	135.334	3540	2690	7.8973	8.17188	-0.109858	0.473325	12	2
4050	8	416.401	2	6.03165	1	160			50	19.5312	0	0	4.44	3.56	0.801758	1.49065	1.26976	81.9913	7.88	0.450265	0.703389	0.567554	12.7417	162.35	4440	3560	8.17752	8.39841	0.201152	0.804292	12	2
4050	9	208.23	1	5.33864	1	163			53	19.9481	0	0	4.52	3.77	0.833984	1.50851	1.32708	72.7467	7.45	0.48585	0.665898	0.617775	13.2167	174.68	4520	3770	8.23483	8.41627	0.173078	0.641159	12	2
4050	10	587.183	3	6.37534	1	166			52	18.8707	0	0	4.92	4.26	0.865845	1.59331	1.44927	79.5736	8.93	-0.0220312	0.54492	0.259209	13.6583	186.55	4920	4260	8.35702	8.50106	0.465911	0.860306	12	2
4050	11	978.656	3	6.88618	1	167			54	19.3625	0	0	4.96	4.11	0.828613	1.60141	1.41342	71.2623		0.0558208	0.28355	0.227573	14.1167	199.28	4960	4110	8.32118	8.50916	0.172092	0.749439	12	2
4050	12	791.977	3	6.67453	1	169			55	19.257	0	0	5.1	4.26	0.835205	1.62924	1.44927	54.1826	8.79	-0.0965633	0.193952	0.106429	14.5333	211.218	5100	4260	8.35702	8.537	0.131848	0.702768	12	2
4051	1	92.9002	1	4.53153	1	107			18	15.7219			1.36	0.65	0.477905	0.307485	-0.430783	96.5757	1.37	-0.221105	-4.50072	-3.73359	8.83333	78.0278	1360	650	6.47697	7.21524	-0.637949	-0.140953	9	1
4051	2	92.9002	1	4.53153	1	110			19	15.7025			1.26	1.11	0.880859	0.231112	0.10436	88.2271	2.85	-0.333522	-4.21606	-3.50599	9.26667	85.8711	1260	1110	7.01212	7.13887	-0.260439	-0.325403	9	1
4051	3	77.0153	1	4.344	1	113			20	15.6629			1.41	1.23	0.872315	0.34359	0.207014	73.582	3.21	-0.485572	-3.97376	-3.37592	9.79167	95.8767	1410	1230	7.11477	7.25135	-0.226544	-0.265631	9	1
4051	4	77.0153	1	4.344	1	115	61	53.0435	20	15.1229			1.61	1.45	0.900513	0.476234	0.371564	70.6667	3.98	-1.00795	-3.94946	-3.80097	10.3833	107.814	1610	1450	7.27932	7.38399	-0.0717866	-0.132064	9	1
4051	5	66.4335	1	4.1962	1	118			22	15.8001			1.55	1.42	0.916016	0.438255	0.350657	89.6109	3.48	-0.72511	-3.79348	-3.32551	10.9417	119.72	1550	1420	7.25841	7.34601	-0.202902	-0.299281	9	1
4051	6	66.4335	1	4.1962	1	120			23	15.9722			1.8	1.61	0.894409	0.587787	0.476234	68.2083	4.82	-0.744083	-3.73695	-3.23937	11.3833	129.58	1800	1610	7.38399	7.49554	-0.0919017	-0.132104	9	1
4051	7	56.9826	1	4.04275	1	124			24	15.6087			1.82	1.59	0.873535	0.598836	0.463734	93.9403	3.95	-1.1329	-3.46085	-3.25193	11.8833	141.214	1820	1590	7.37149	7.50659	-0.242653	-0.245358	9	1
4051	9	52.0429	1	3.95207	1	135			33	18.107	0	0	2.37	2.14	0.902832	0.86289	0.760806	72.7467	4.97	-0.271599	-3.05081	-2.18995	13.45	180.902	2370	2140	7.66856	7.77065	-0.173398	-0.199608	9	1
4051	10	195.764	1	5.27691	1	135			37	20.3018	0	0	2.56	2.29	0.894531	0.940007	0.828552	79.7944	5.71	0.441494	-3.31115	-1.76875	13.8917	192.978	2560	2290	7.73631	7.84776	-0.098297	-0.100696	9	1
4051	11	195.764	1	5.27691	1	139			35	18.115	0	0	2.65	2.44	0.920654	0.97456	0.891998	71.2623		-0.542129	-3.17101	-2.52701	14.3583	206.162	2650	2440	7.79975	7.88231	-0.102947	-0.153147	9	1
4051	12	46.5839	1	3.84125	1	141			35	17.6047	0	0	2.85	2.56	0.898193	1.04732	0.940007	54.0934	6.13	-0.932383	-3.20752	-2.88089	14.7667	218.054	2850	2560	7.84776	7.95507	-0.095684	-0.0637178	9	1
4052	1	371.704	2	5.9181	1	138			34	17.8534			2.72	2.2	0.808716	1.00063	0.788457	96.5757	3.46	0.468576	-0.305197	0.156907	10.2833	105.747	2720	2200	7.69621	7.90839	0.00506072	0.275545	11	2
4052	2	371.704	2	5.9181	1	141			37	18.6107	1	1	2.59	2.15	0.830078	0.951658	0.765468	88.2271	4.16	0.642149	-0.155852	0.335565	10.7167	114.847	2590	2150	7.67322	7.85941	-0.162058	0.0216913	11	2
4052	3	308.147	2	5.73058	1	144			41	19.7724	1	1	2.94	2.32	0.789062	1.07841	0.841567	73.582	3.47	0.867841	-0.143021	0.487213	11.2417	126.375	2940	2320	7.74932	7.98617	-0.165696	0.18528	11	2
4052	4	308.147	2	5.73058	1	145	75	51.7241	45	21.4031	1	1	3.14	2.34	0.745117	1.14422	0.850151	70.6667	4.37	1.15732	-0.447827	0.586989	11.8333	140.028	3140	2340	7.75791	8.05198	-0.302882	0.210436	11	2
4052	5	265.808	2	5.58277	1	150			45	20	1	1	3.13	2.52	0.805054	1.14103	0.924259	89.422	5.28	0.692709	-0.197328	0.301867	12.3917	153.553	3130	2520	7.83201	8.04879	-0.354484	-0.0227237	11	2
4052	6	265.808	2	5.58277	1	152			50	21.6413	1	1	3.71	3.12	0.840942	1.31103	1.13783	68.2083	6.29	1.01948	-0.401334	0.522356	12.8333	164.694	3710	3120	8.04559	8.21879	0.0576444	0.350776	11	2
4052	7	455.924	2	6.12233	1	157			49	19.8791	1	1	3.5	3.01	0.859985	1.25276	1.10194	93.9847	6.79	0.424326	-0.255065	0.146318	13.3333	177.778	3500	3010	8.0097	8.16052	-0.306413	-0.0967488	11	2
4052	8				1	164			50	18.5901	1	1	4.27	4.06	0.950806	1.45161	1.40118	81.9913		-0.350549	-0.367094	-0.366236	14.4167	207.84	4270	4060	8.30894	8.35937	0.27573	0.224842
4052	12				1	172			51	17.239	1	1	4.41	4.09	0.927368	1.48388	1.40855	54.0934		-1.63835	-0.266337	-1.21383	16.2167	262.98	4410	4090	8.3163	8.39163	-0.352774	-0.259719
4053	1	92.9002	1	4.53153	1	130			28	16.5681			2.43	2.22	0.913574	0.887891	0.797507	96.5757	4.95	0.271002	-0.394422	0.0198232	8.74167	76.4167	2430	2220	7.70526	7.79565	0.415184	0.394873	12	2
4053	3	77.0153	1	4.344	1	137			34	18.115			2.53	2.29	0.905029	0.928219	0.828552	73.582	5.17	0.707402	-0.0269487	0.516529	9.7	94.09	2530	2290	7.73631	7.83597	0.193028	0.186294	12	2
4053	4	77.0153	1	4.344	1	140	72	51.4286	36	18.3673			2.94	2.62	0.891113	1.07841	0.963174	70.0931	5.55	0.657762	-0.00635904	0.450756	10.2833	105.747	2940	2620	7.87093	7.98617	0.345755	0.412481	12	2
4053	5	66.4335	1	4.1962	1	147			38	17.5853			2.8	2.58	0.921387	1.02962	0.947789	89.2109	6.25	0.212864	0.585316	0.367278	10.85	117.722	2800	2580	7.85554	7.93737	0.0201771	-0.01097	12	2
4053	6	66.4335	1	4.1962	1	149			44	19.8189			3.58	3.3	0.921753	1.27536	1.19392	68.5646	7.98	0.880953	0.553615	0.809992	11.2833	127.314	3580	3300	8.10168	8.18312	0.561657	0.569281	12	2
4053	7	227.994	1	5.42932	1	155			44	18.3143			3.86	3.66	0.94812	1.35067	1.29746	93.1326	8.19	0.268109	0.967248	0.530211	11.7833	138.847	3860	3660	8.20522	8.25842	0.640826	0.580888	12	2
4053	8	416.401	2	6.03165	1	161			54	20.8325	0	0	4.74	4.58	0.966187	1.55604	1.5217	81.9913	10.41	0.817089	0.747875	0.874183	12.8833	165.98	4740	4580	8.42945	8.46379	1.06196	0.931276	12	2
4053	9	208.23	1	5.33864	1	163			55	20.7008	0	0	4.82	4.72	0.979248	1.57277	1.55181	72.7467	9.85	0.673875	0.497992	0.70483	13.3667	178.668	4820	4720	8.45956	8.48053	1.03216	0.842644	12	2
4053	10	391.473	2	5.96992	1	164			58	21.5645	0	0	5.41	5.11	0.944458	1.68825	1.6312	79.5736	10.96	0.819972	0.213788	0.746835	13.8083	190.67	5410	5110	8.53895	8.596	1.26544	1.26258	12	2
4053	11	195.764	1	5.27691	1	164			60	22.3081	0	0	5.24	4.99	0.952271	1.65632	1.60744	71.2623		0.907576	-0.233303	0.671204	14.2667	203.538	5240	4990	8.51519	8.56408	1.05316	0.989195	12	2
4053	12	559.058	3	6.32625	1	166			62	22.4996	0	0	4.99	4.77	0.95581	1.60744	1.56235	54.1826	10.82	0.875207	-0.304872	0.643152	14.6833	215.6	4990	4770	8.4701	8.51519	0.695179	0.597262	12	2
4054	1	371.704	2	5.9181	1	124			31	20.1613			1.88	1.59	0.845703	0.631272	0.463734	96.5757	3.57	1.46701	-1.5435	0.494833	8.94167	79.9534	1880	1590	7.37149	7.53903	-0.118611	-0.0725389	6	1
4055	1	92.9002	1	4.53153	0	128			27	16.4795			1.96	1.67	0.851929	0.672944	0.512824	96.5757	3.33	-0.0655298	-1.26867	-0.836172	9.56667	91.5211	1960	1670	7.42058	7.5807	0.00692857	0.0581075	3	1
4055	2	92.9002	1	4.53153	0	133			30	16.9597			1.8	1.68	0.933227	0.587787	0.518794	87.5826	4.25	0.0417513	-0.784813	-0.517292	10.0167	100.334	1800	1680	7.42655	7.49554	-0.144785	-0.2709	3	1
4055	3	77.0153	1	4.344	0	137			30	15.9838			2.04	1.91	0.936157	0.71295	0.647103	73.582	4.5	-0.544496	-0.57944	-0.853317	10.5333	110.951	2040	1910	7.55486	7.62071	-0.0448224	-0.156898	3	1
4055	4	77.0153	1	4.344	0	140	75	53.5714	34	17.3469			2.54	2.33	0.917236	0.932164	0.845868	70.6667	6.56	-0.0699313	-0.662897	-0.540885	11.1333	123.951	2540	2330	7.75362	7.83992	0.224999	0.179319	3	1
4055	5	66.4335	1	4.1962	0	146			37	17.3578			2.45	2.13	0.869385	0.896088	0.756122	89.6109	2.15	-0.211279	-0.413004	-0.44366	11.6917	136.695	2450	2130	7.66388	7.80384	-0.206331	-0.146599	3	1
4055	6	66.4335	1	4.1962	0	148			40	18.2615			3.03	2.83	0.93396	1.10856	1.04028	68.2083	7.27	0.0392724	-0.552298	-0.269661	12.1167	146.814	3030	2830	7.94803	8.01632	0.353399	0.282993	3	1
4055	7	56.9826	1	4.04275	0	153			42	17.9418	0		2.91	2.72	0.934692	1.06815	1.00063	93.9847	6.89	-0.200199	-0.314162	-0.274218	12.6167	159.18	2910	2720	7.90839	7.97591	0.0145428	-0.064729	3	1
4055	9				0	156			54	22.1894	0	0	3.09	2.94	0.951416	1.12817	1.07841	72.7467		0.766275	-0.732767	0.394745	14.1917	201.403	3090	2940	7.98617	8.03593	-0.199472	-0.37882
4056	1	743.305	3	6.61111	1	133			28	15.8291			1.97	1.7	0.862915	0.678033	0.530628	96.5757	3.86	-0.27689	-0.394576	-0.371352	9.34167	87.2667	1970	1700	7.43838	7.58579	-0.238905	-0.200259	12	2
4056	2	743.305	3	6.61111	1	135			30	16.4609			2.03	1.84	0.906372	0.708036	0.609766	87.5826	4.97	-0.0297521	-0.400308	-0.225792	9.78333	95.7136	2030	1840	7.51752	7.61579	-0.200773	-0.247602	12	2
4056	3	616.208	3	6.42358	1	139			33	17.0799			1.83	1.76	0.96167	0.604316	0.565314	73.523	6.42	0.142548	-0.155519	-0.00450407	10.3	106.09	1830	1760	7.47307	7.51207	-0.454368	-0.627695	12	2
4056	4	616.208	3	6.42358	1	140	75.3	53.7857	35	17.8571			2.15	2.05	0.953369	0.765468	0.71784	70.5271	6.28	0.324056	-0.417818	-0.0554583	10.8917	118.628	2150	2050	7.6256	7.67322	-0.250013	-0.400337	12	2
4056	5	531.542	2	6.27578	1	143			35	17.1157			2.13	2.05	0.962402	0.756122	0.71784	89.1817	5.29	-0.153922	-0.405918	-0.429591	11.45	131.102	2130	2050	7.6256	7.66388	-0.384222	-0.551341	12	2
4056	6	531.542	2	6.27578	1	145			40	19.025			2.49	2.33	0.935669	0.912283	0.845868	68.2083	7.99	0.50247	-0.447827	0.0170972	11.8917	141.412	2490	2330	7.75362	7.82004	-0.262381	-0.366585	12	2
4056	7	683.855	3	6.52775	1	149			41	18.4676			2.45	2.31	0.942749	0.896088	0.837247	93.9847	7.34	0.176025	-0.329774	-0.164586	12.3917	153.553	2450	2310	7.745	7.80384	-0.481628	-0.603376	12	2
4056	9	624.573	3	6.43707	1	160			48	18.75	0	0	2.77	2.25	0.812256	1.01885	0.81093	72.7467	9.12	-0.139526	-0.43697	-0.299214	13.9583	194.835	2770	2250	7.71869	7.9266	-1.24321	-0.990316	12	2
4056	10	587.183	3	6.37534	1	164			52	19.3337	0	0	3.39	2.81	0.828857	1.22083	1.03318	79.4389	11.05	-0.0439717	-0.367094	-0.150337	14.4	207.36	3390	2810	7.94094	8.12858	-0.998275	-0.691348	12	2
4056	11	587.183	3	6.37534	1	166			55	19.9594	0	0	3.61	3	0.830933	1.28371	1.09861	71.2623	11.8	0.0805587	-0.417877	-0.0640554	14.8583	220.77	3610	3000	8.00637	8.19146	-1.02361	-0.694619	12	2
4056	12	186.387	1	5.22783	1	169			55	19.257	0	0	3.46	2.76	0.797607	1.24127	1.01523	54.0934	10.28	-0.305407	-0.285892	-0.273969	15.2833	233.58	3460	2760	7.92299	8.14902	-1.49752	-1.06529	12	2
4057	1	371.704	2	5.9181	0	124			32	20.8117			1.74	1.51	0.867798	0.553885	0.41211	96.5757	3.02	1.48526	-1.38316	0.590547	8.84167	78.1751	1740	1510	7.31986	7.46164	-0.0754168	-0.103808	12	2
4057	2	371.704	2	5.9181	0	129			34	20.4315			1.75	1.5	0.857056	0.559616	0.405465	87.2229	3.69	1.31043	-0.863157	0.61575	9.29167	86.3351	1750	1500	7.31322	7.46737	-0.232268	-0.247088	12	2
4057	3	308.147	2	5.73058	0	134			34	18.9352			1.85	1.55	0.837769	0.615186	0.438255	73.523	4.07	0.806497	-0.443928	0.299225	9.80833	96.2034	1850	1550	7.34601	7.52294	-0.327232	-0.289339	12	2
4057	4	308.147	2	5.73058	0	136	71.1	52.2794	38	20.545	1		2.16	1.86	0.861084	0.770108	0.620577	70.125	5.74	1.10029	-0.591037	0.47156	10.3917	107.987	2160	1860	7.52833	7.67786	-0.137325	-0.115396	12	2
4057	5	265.808	2	5.58277	0	140			42	21.4286	0		1.9	1.67	0.878906	0.641854	0.512824	89.422	5.47	1.17723	-0.51162	0.595489	10.95	119.902	1900	1670	7.42058	7.54961	-0.504029	-0.566603	12	2
4057	6	265.808	2	5.58277	0	141			45	22.6347	0		2.43	2.2	0.905273	0.887891	0.788457	68.466	6.43	1.33667	-0.760477	0.681737	11.3917	129.77	2430	2200	7.69621	7.79565	-0.0769721	-0.153594	12	2
4057	7	455.924	2	6.12233	0	145			46	21.8787	0		2.36	2.18	0.923706	0.858662	0.779325	94.0424	5.71	1.09622	-0.711725	0.531912	11.8917	141.412	2360	2180	7.68708	7.76642	-0.268225	-0.394777	12	2
4058	1	92.9002	1	4.53153	0	136			29	15.6791			1.74	1.44	0.827515	0.553885	0.364643	96.5757	2.76	-0.300334	0.524058	0.0299903	8.90833	79.3584	1740	1440	7.2724	7.46164	-0.364996	-0.303608	16	3
4058	2	92.9002	1	4.53153	0	139			31	16.0447			1.73	1.71	0.988403	0.548121	0.536493	87.2229	4.44	-0.212418	0.64905	0.103565	9.35833	87.5784	1730	1710	7.44425	7.45588	-0.217099	-0.439732	16	3
4058	3	77.0153	1	4.344	0	143			32	15.6487			1.69	1.69	1	0.524728	0.524728	73.7494	4.86	-0.548475	0.840576	-0.0604618	9.88333	97.6803	1690	1690	7.43248	7.43248	-0.382071	-0.623641	16	3
4058	4	77.0153	1	4.344	0	144	75	52.0833	35	16.8789			1.86	1.82	0.978394	0.620577	0.598836	70.0792	4.8	-0.0986275	0.492045	0.024238	10.45	109.202	1860	1820	7.50659	7.52833	-0.348697	-0.562168	16	3
4058	5	66.4335	1	4.1962	0	147			37	17.1225			1.97	1.9	0.964356	0.678033	0.641854	89.2109	5	-0.142176	0.374889	-0.0522487	11.0167	121.367	1970	1900	7.54961	7.58579	-0.414421	-0.602159	16	3
4058	6	66.4335	1	4.1962	0	148			38	17.3484			2.29	2.27	0.991211	0.828552	0.81978	68.5646	5.66	-0.152634	0.103868	-0.161346	11.45	131.102	2290	2270	7.72754	7.73631	-0.133033	-0.373227	16	3
4058	7	227.994	1	5.42932	0	153			38	16.2331			2.18	2.17	0.995361	0.779325	0.774727	93.1326	5.4	-0.796547	0.285748	-0.446202	11.95	142.802	2180	2170	7.68248	7.68708	-0.433402	-0.672027	16	3
4058	8	52.0429	1	3.95207	0	156			46	18.902	0	0	2.54	2.43	0.956665	0.932164	0.887891	81.9913	6.09	0.0578925	-0.19451	0.00179672	13.05	170.303	2540	2430	7.79565	7.83992	-0.479861	-0.652541	16	3
4058	9	52.0429	1	3.95207	0	160			49	19.1406	0	0	2.56	2.46	0.960938	0.940007	0.900161	72.7467	6.28	0.0318995	0.118226	0.122803	13.5333	183.151	2560	2460	7.80792	7.84776	-0.695358	-0.883029	16	3
4058	10	48.9274	1	3.89034	0	161			52	20.061	0	0	2.72	2.7	0.992554	1.00063	0.993252	79.7944	6.17	0.24536	0.106114	0.280565	13.9667	195.068	2720	2700	7.90101	7.90839	-0.602686	-0.884177	16	3
4058	11	48.9274	1	3.89034	0	162			54	20.5761	0	0	2.89	2.87	0.993042	1.06126	1.05431	71.0373	7.22	0.30688	0.121338	0.329313	14.4417	208.562	2890	2870	7.96207	7.96901	-0.572112	-0.861749	16	3
4058	12	186.387	1	5.22783	0	163			55	20.7008	0	0	2.9	2.86	0.986206	1.06471	1.05082	54.1826	6.56	0.270793	0.195177	0.324846	14.85	220.522	2900	2860	7.95858	7.97247	-0.711694	-0.982868	16	3
4059	1				1	126			26	16.3769			2.07	1.78	0.859863	0.727549	0.576613	96.5757	3.13	0.153065	-1.13647	-0.512354	8.84167	78.1751	2070	1780	7.48437	7.6353	0.0573127	0.11869	12	2
4059	2				1	128			28	17.0898		0	1.96	1.58	0.80603	0.672944	0.457425	84.916	4.21	0.397758	-1.13849	-0.314889	9.30833	86.6451	1960	1580	7.36518	7.5807	-0.231769	-0.0871314	12	2
4059	3				1	131	67	51.145	31	18.0642			2.22	1.75	0.788208	0.797507	0.559616	73.523	4.22	0.669186	-1.0264	-0.0340248	9.80833	96.2034	2220	1750	7.46737	7.70526	-0.190527	0.0349978	12	2
4060	2	371.704	2	5.9181	1	128			35	21.3623	1		1.91	1.91	1	0.647103	0.647103	87.2229	4.59	1.63011	-1.20213	0.856701	9.34167	87.2667	1910	1910	7.55486	7.55486	0.0472719	-0.207961	14	3
4060	4	308.147	2	5.73058	1	132	71.6	54.2424	39	22.3829	1		2.2	2.08	0.945435	0.788457	0.732368	70.0792	5.1	1.60889	-1.32451	0.735681	10.4333	108.854	2200	2080	7.64012	7.69621	0.0169827	-0.133322	14	3
4060	5	265.808	2	5.58277	1	137			43	22.9101	1		2.18	2.18	1	0.779325	0.779325	89.2109	4.65	1.59627	-0.968606	0.84638	11	121	2180	2180	7.68708	7.68708	-0.0983965	-0.380539	14	3
4061	1	371.704	2	5.9181	0	125			24	15.36			1.75	1.51	0.862793	0.559616	0.41211	97.1292	3.04	-0.460829	-1.21168	-1.03285	8.85	78.3225	1750	1510	7.31986	7.46737	-0.0415265	-0.0305997	9	1
4061	2	371.704	2	5.9181	0	128			24	14.6484			1.79	1.64	0.916138	0.582216	0.494696	86.3264	4.28	-1.01267	-1.02696	-1.33466	9.29167	86.3351	1790	1640	7.40245	7.48997	-0.00221251	-0.0795261	9	1
4061	3	308.147	2	5.73058	0	131			26	15.1506			1.64	1.39	0.847534	0.494696	0.329304	73.523	3.38	-0.814481	-0.910673	-1.18289	9.79167	95.8767	1640	1390	7.23706	7.40245	-0.361272	-0.344333	9	1
4061	4	308.147	2	5.73058	0	134	68.5	51.1194	27	15.0368			1.91	1.68	0.879517	0.647103	0.518794	70.0792	4.34	-1.03725	-0.886237	-1.36225	10.3667	107.468	1910	1680	7.42655	7.55486	-0.182044	-0.186064	9	1
4061	5	265.808	2	5.58277	0	135			29	15.9122			1.93	1.77	0.916992	0.65752	0.570979	89.422	5.17	-0.692516	-1.21059	-1.33535	10.9417	119.72	1930	1770	7.47873	7.56528	-0.170603	-0.251541	9	1
4061	6	265.808	2	5.58277	0	137			32	17.0494			2.26	2	0.884888	0.815365	0.693147	68.4306	5.04	-0.25802	-1.30235	-1.03738	11.3667	129.201	2260	2000	7.6009	7.72312	-0.0557337	-0.0473454	9	1
4061	7	56.9826	1	4.04275	0	143			34	16.6267			2.25	2.03	0.902222	0.81093	0.708036	93.9847	6.08	-0.579568	-0.979099	-1.01005	11.8833	141.214	2250	2030	7.61579	7.71869	-0.24312	-0.274106	9	1
4062	1	371.704	2	5.9181	1	130			11	6.50888			2.32	1.73	0.745606	0.841567	0.548121	96.5757	2.62	-46.147	-0.00930874	-10.8108	8.36667	70.0011	2320	1730	7.45588	7.74932	0.0415704	0.446888	12	2
4062	4	308.147	2	5.73058	1	138	71	51.4493	27	14.1777			2.23	2.02	0.905762	0.802002	0.703098	70.0792	3.76	-1.65971	-0.0630698	-1.01443	9.90833	98.1751	2230	2020	7.61085	7.70976	-0.0814985	-0.0953616	12	2
4062	5	265.808	2	5.58277	1	142			29	14.3821	0		2.13	1.99	0.934204	0.756122	0.688135	89.2109	4.18	-1.61781	0.168689	-0.885261	10.4667	109.551	2130	1990	7.59589	7.66388	-0.281659	-0.367384	12	2
4062	6	265.808	2	5.58277	1	143			31	15.1597	0		2.44	2.3	0.942505	0.891998	0.832909	68.2083	5.14	-1.1536	-0.044421	-0.806139	10.9167	119.174	2440	2300	7.74066	7.79975	-0.059543	-0.151425	12	2
4062	7	227.994	1	5.42932	1	146			31	14.5431			2.32	2.19	0.943848	0.841567	0.783902	94.0424	4.75	-1.79558	0.0125272	-1.14595	11.4083	130.15	2320	2190	7.69166	7.74932	-0.306713	-0.404103	12	2
4062	8	208.23	1	5.33864	1	152			38	16.4474	0	0	2.74	2.49	0.908691	1.00796	0.912283	81.9913	5.51	-0.829063	-0.0863937	-0.680714	12.5083	156.458	2740	2490	7.82004	7.91571	-0.384443	-0.377511	12	2
4062	9	416.401	2	6.03165	1	156			42	17.2584	0	0	2.78	2.57	0.924438	1.02245	0.943906	72.7467	5.8	-0.548823	-0.0520766	-0.455588	12.9917	168.783	2780	2570	7.85166	7.93021	-0.561856	-0.601686	12	2
4062	10	195.764	1	5.27691	1	161			44	16.9746	0	0	3.02	2.89	0.956909	1.10526	1.06126	79.7944	5.74	-0.831079	0.163676	-0.466308	13.4333	180.454	3020	2890	7.96901	8.01301	-0.543209	-0.656173	12	2
4062	11	195.764	1	5.27691	1	167			48	17.2111	0	0	3.98	3.53	0.886841	1.38128	1.2613	71.2623		-0.839498	0.511478	-0.250026	13.8917	192.978	3980	3530	8.16905	8.28904	-0.315477	-0.105583	12	2
4062	12	791.977	3	6.67453	1	171			49	16.7573	0	0	3.99	3.81	0.954834	1.38379	1.33763	54.1826	8.04	-1.2414	0.648339	-0.382173	14.3	204.49	3990	3810	8.24538	8.29155	-0.332317	-0.377189	12	2
4063	1	743.305	3	6.61111	1	133			30	16.9597			2.8	1.94	0.692749	1.02962	0.662688	96.2681	3.15	0.298032	-0.460366	-0.00699419	9.40833	88.5167	2800	1940	7.57044	7.93737	-0.0149261	0.605277	12	2
4063	2	743.305	3	6.61111	1	137			30	15.9838			2.76	2.36	0.854981	1.01523	0.858662	86.3264	3.77	-0.31362	-0.153738	-0.280945	9.85833	97.1867	2760	2360	7.76642	7.92299	0.261146	0.425745	12	2
4063	3	616.208	3	6.42358	1	141			32	16.0958			2.95	2.57	0.871094	1.0818	0.943906	73.7036	4.5	-0.383342	0.0817143	-0.231039	10.3667	107.468	2950	2570	7.85166	7.98956	0.300307	0.442091	12	2
4063	4	616.208	3	6.42358	1	143	78.8	55.1049	37	18.0938			3.08	2.73	0.886352	1.12493	1.0043	70.5271	5.04	0.395157	-0.044421	0.183135	10.95	119.902	3080	2730	7.91206	8.03269	0.313443	0.409222	12	2
4063	5	531.542	2	6.27578	1	148			41	18.718			3.13	2.59	0.827393	1.14103	0.951658	89.7831	4.99	0.47819	0.2248	0.340503	11.5167	132.634	3130	2590	7.85941	8.04879	-0.0776332	0.199074	12	2
4063	6	531.542	2	6.27578	1	149			43	19.3685			3.54	3.02	0.853027	1.26413	1.10526	68.2083	5.51	0.595144	0.0280552	0.325231	11.95	142.802	3540	3020	8.01301	8.17188	0.248926	0.49862	12	2
4063	7	227.994	1	5.42932	1	152			47	20.3428			3.52	2.78	0.789673	1.25846	1.02245	94.0424	5.41	0.772541	-0.009621	0.461718	12.45	155.003	3520	2780	7.93021	8.16622	-0.197174	0.259685	12	2
4063	8	884.788	3	6.78535	1	160			51	19.9219	0	0	4.43	3.78	0.853271	1.4884	1.32972	81.9913	6.59	0.398425	-0.0436226	0.253274	13.5417	183.377	4430	3780	8.23748	8.39615	0.29644	0.664952	12	2
4063	9	416.401	2	6.03165	1	163			55	20.7008	0	0	4.48	3.88	0.865967	1.49962	1.35583	72.7467	6.24	0.52612	-0.141796	0.363823	14.0167	196.467	4480	3880	8.26359	8.40738	0.13565	0.443648	12	2
4063	10	831.819	3	6.72362	1	164			54	20.0773	0	0	4.84	4.28	0.884277	1.57692	1.45395	79.5736	7.33	0.227212	-0.367094	0.0524162	14.4667	209.284	4840	4280	8.36171	8.48467	0.436034	0.713063	12	2
4063	11	391.473	2	5.96992	1	167			58	20.7967	0	0	5.4	4.55	0.842529	1.6864	1.51513	71.0373	8.02	0.345229	-0.346434	0.183302	14.9417	223.253	5400	4550	8.42288	8.59415	0.417625	0.973722	12	2
4063	12	559.058	3	6.32625	1	168			59	20.9042	0	0	5.22	4.63	0.886963	1.6525	1.53256	54.0934	8.87	0.282028	-0.45583	0.0836711	15.3417	235.367	5220	4630	8.44031	8.56025	0.356438	0.652393	12	2
4064	3	308.147	2	5.73058	0	134			27	15.0368			2.29	2.01	0.877685	0.828552	0.698135	73.7876	4.13	-0.800142	-0.190012	-0.71954	9.40833	88.5167	2290	2010	7.60589	7.73631	0.222888	0.269599	14	3
4064	4	308.147	2	5.73058	0	138	75	54.3478	35	18.3785			2.76	2.46	0.891235	1.01523	0.900161	70.5271	5.34	0.572978	-0.0313847	0.283525	9.98333	99.6669	2760	2460	7.80792	7.92299	0.479639	0.51761	14	3
4064	6	265.808	2	5.58277	0	146			44	20.6418			3.51	3.1	0.883179	1.25562	1.1314	68.2083	7.65	0.982747	0.238229	0.756369	10.9833	120.634	3510	3100	8.03916	8.16337	0.740167	0.855553	14	3
4065	1	743.305	3	6.61111	0	139			38	19.6677			2.49	2.24	0.899536	0.912283	0.806476	96.5757	4.78	1.1256	0.716491	1.11618	9.24167	85.4084	2490	2240	7.71423	7.82004	0.294573	0.272376	16	3
4065	2	743.305	3	6.61111	0	144			40	19.2901	1	1	2.39	2.15	0.899536	0.871293	0.765468	87.2229	5.52	0.928125	1.12425	1.09036	9.69167	93.9284	2390	2150	7.67322	7.77905	0.0248217	-0.0114357	16	3
4065	3	616.208	3	6.42358	0	150			45	20	0	0	2.53	2.32	0.916992	0.928219	0.841567	73.523	6.09	1.00349	1.55416	1.29503	10.2	104.04	2530	2320	7.74932	7.83597	-0.0601065	-0.142181	16	3
4065	4	616.208	3	6.42358	0	152	80	52.6316	49	21.2085		1	2.95	2.66	0.901611	1.0818	0.978326	70.0931	7.02	1.16339	1.29504	1.32958	10.7833	116.28	2950	2660	7.88608	7.98956	0.0744759	0.0540743	16	3
4065	5	531.542	2	6.27578	0	156			52	21.3675			2.83	2.64	0.932861	1.04028	0.970779	89.2109	7.39	1.08178	1.26596	1.28286	11.35	128.822	2830	2640	7.87853	7.94803	-0.163308	-0.292434	16	3
4065	6	531.542	2	6.27578	0	158			53	21.2306	0		3.47	3.12	0.899048	1.24416	1.13783	68.5646	9.05	0.969995	1.12739	1.17201	11.7833	138.847	3470	3120	8.04559	8.15191	0.17456	0.203729	16	3
4065	7	1139.78	3	7.03859	0	160			50	19.5312	0	0	3.54	3.22	0.909546	1.26413	1.16938	93.1326	9.02	0.422423	0.943925	0.712951	12.2667	150.471	3540	3220	8.07714	8.17188	0.178197	0.201334	16	3
4068	1				1	132			33	18.9394			2.51	2.07	0.824585	0.920283	0.727549	96.2681	3.71	1.11138	-0.351871	0.717518	9.11667	83.1136	2510	2070	7.6353	7.82804	0.149617	0.342815	6	1
4068	3				1	140	72	51.4286	41	20.9184	1	0	2.64	2.11	0.799194	0.970779	0.746688	73.7494	4.64	1.39335	0.115572	1.14109	10.0833	101.674	2640	2110	7.65444	7.87853	-0.169146	0.0900552	6	1
4069	1	92.9002	1	4.53153	1	134			27	15.0368			1.96	1.93	0.984619	0.672944	0.65752	96.2681	4.83	-0.78366	-0.167463	-0.549889	9.25833	85.7167	1960	1930	7.56528	7.5807	-0.028684	-0.225042	12	2
4069	2	92.9002	1	4.53153	1	138			27	14.1777	0	1	2.02	1.82	0.900879	0.703098	0.598836	86.3264	4.89	-1.59459	0.127527	-0.839682	9.71667	94.4136	2020	1820	7.50659	7.61085	-0.24694	-0.269784	12	2
4069	3	77.0153	1	4.344	1	142			33	16.3658	1	1	2.29	2.24	0.978149	0.828552	0.806476	73.7876	5.28	-0.211246	0.290426	-0.00450407	10.2333	104.721	2290	2240	7.71423	7.73631	-0.0309927	-0.219079	12	2
4069	4	77.0153	1	4.344	1	142	74	55.6391	31	15.3739	1	1	2.38	2.38	1	0.8671	0.8671	70.125	7.8	-0.953204	-0.0696775	-0.694077	10.8	116.64	2380	2380	7.77486	7.77486	0.0517688	-0.181109	12	2
4069	5	66.4335	1	4.1962	1	147			33	15.2714	1	1	2.25	2.17	0.964356	0.81093	0.774727	89.422	7.48	-1.20371	0.213961	-0.711069	11.3667	129.201	2250	2170	7.68248	7.71869	-0.38018	-0.53284	12	2
4069	6	66.4335	1	4.1962	1	146			35	16.4196	1	1	2.62	2.53	0.965576	0.963174	0.928219	68.466	8.04	-0.610265	-0.244554	-0.648082	11.8	139.24	2620	2530	7.83597	7.87093	-0.0483135	-0.201075	12	2
4069	7	56.9826	1	4.04275	1	149			36	16.2155			2.65	2.52	0.950928	0.97456	0.924259	93.1326	7.56	-0.88469	-0.256138	-0.820043	12.2917	151.085	2650	2520	7.83201	7.88231	-0.219201	-0.330629	12	2
4069	8	208.23	1	5.33864	1	153			41	17.5146	1	1	2.67	2.59	0.969971	0.982078	0.951658	81.9913	7.7	-0.549456	-0.834852	-0.859606	13.4	179.56	2670	2590	7.85941	7.88983	-0.454823	-0.628262	12	2
4069	9	208.23	1	5.33864	1	157			42	17.0392	1	1	2.76	2.64	0.956421	1.01523	0.970779	72.7467	7.34	-0.933704	-0.728964	-0.997728	13.8833	192.747	2760	2640	7.87853	7.92299	-0.639203	-0.766062	12	2
4069	10	195.764	1	5.27691	1	160			43	16.7969	0	0	3.04	3.02	0.993408	1.11186	1.10526	79.7944	8.62	-1.21757	-0.722833	-1.13644	14.3083	204.728	3040	3020	8.01301	8.01961	-0.465633	-0.686539	12	2
4069	12	186.387	1	5.22783	1	168			49	17.3611	0	1	3.51	3.47	0.988525	1.25562	1.24416	54.1826	9.64	-1.20943	-0.367896	-0.918902	15.1917	230.787	3510	3470	8.15191	8.16337	-0.571261	-0.768992	12	2
4072	2				0	124			26	16.9095	1	1	1.85	1.61	0.870239	0.615186	0.476234	85.9681	4.24	0.272003	-1.51086	-0.651592	8.99167	80.8501	1850	1610	7.38399	7.52294	0.0634967	0.0668071
4072	3				0	130			31	18.3432	0	1	1.93	1.71	0.885986	0.65752	0.536493	73.7036	4.67	0.681791	-0.886815	-0.00680798	9.5	90.25	1930	1710	7.44425	7.56528	-0.0219014	-0.0541137
4073	1				0	134			27	15.0368			1.79	1.24	0.692627	0.582216	0.215111	96.2681	2.31	-0.697683	0.138913	-0.42806	9.05	81.9025	1790	1240	7.12287	7.48997	-0.507161	-0.191061
4074	1	371.704	2	5.9181	1	126			12	7.55858			1.76	1.64	0.931763	0.565314	0.494696	97.1292	2.56	-25.6094	-1.33944	-9.99229	9.08333	82.5069	1760	1640	7.40245	7.47307	0.00835875	-0.0615242	9	1
4074	2	371.704	2	5.9181	1	127			22	13.64	0	1	1.77	1.62	0.915161	0.570979	0.482426	86.3264	3.85	-2.08707	-1.48785	-2.29734	9.51667	90.5669	1770	1620	7.39018	7.47873	-0.126751	-0.194349	9	1
4074	3	308.147	2	5.73058	1	131			28	16.3161	0	0	2.02	1.88	0.930664	0.703098	0.631272	73.7876	3.67	-0.171452	-1.20065	-0.82783	10.0333	100.668	2020	1880	7.53903	7.61085	-0.0387602	-0.132534	9	1
4074	4	308.147	2	5.73058	1	132	70	53.0303	26	14.922	1	1	2.1	1.93	0.918945	0.741937	0.65752	70.6667	4.91	-1.229	-1.43316	-1.75145	10.6083	112.537	2100	1930	7.56528	7.64969	-0.0315924	-0.0897462	9	1
4074	5	265.808	2	5.58277	1	134			28	15.5937	0	0	1.94	1.87	0.963867	0.662688	0.625938	89.422	4.01	-0.931824	-1.51994	-1.63749	11.1667	124.694	1940	1870	7.53369	7.57044	-0.193756	-0.357178	9	1
4074	6	265.808	2	5.58277	1	136			29	15.6791		1	2.29	2.28	0.995606	0.828552	0.824175	68.2083	5.91	-1.00587	-1.52087	-1.69279	11.6083	134.753	2290	2280	7.73193	7.73631	0.115088	-0.110211	9	1
4074	7	227.994	1	5.42932	1	140			32	16.3265	0	1	2.13	2.11	0.990601	0.756122	0.746688	93.9847	4.32	-0.766216	-1.33826	-1.40945	12.1	146.41	2130	2110	7.65444	7.66388	-0.23859	-0.460149	9	1
4074	8	208.23	1	5.33864	1	146			35	16.4196	1	1	2.59	2.57	0.992188	0.951658	0.943906	81.9913	5.8	-1.06673	-1.48125	-1.62644	13.2	174.24	2590	2570	7.85166	7.85941	-0.0932486	-0.317261	9	1
4074	9	208.23	1	5.33864	1	152			38	16.4474	0	1	2.73	2.67	0.977905	1.0043	0.982078	72.7467	6.23	-1.22365	-1.1879	-1.48109	13.6833	187.234	2730	2670	7.88983	7.91206	-0.29975	-0.48286	9	1
4074	12	186.387	1	5.22783	1	162			45	17.1468	1	1	3.26	3.26	1	1.18173	1.18173	54.1826	7.44	-1.27559	-1.01252	-1.35156	14.9917	224.75	3260	3260	8.08948	8.08948	-0.408722	-0.651373	9	1
4075	1				0	124			20	13.0073			1.94	0.94	0.484497	0.662688	-0.0618754	97.1292	1.9	-2.36387	-1.63377	-2.57728	9.2	84.64	1940	940	6.84588	7.57044	-0.565547	0.215471	9	1
4075	2				0	127			31	19.22			1.9	1.6	0.842041	0.641854	0.470004	85.9681	2.79	0.927866	-1.4307	-0.0620241	9.64167	92.9617	1900	1600	7.37776	7.54961	-0.070917	-0.0255178	9	1
4075	3				0	131	65	49.6183	33	19.2297	1	1	2.19	1.82	0.830933	0.783902	0.598836	73.7036	4.32	0.814717	-1.15216	-0.0634364	10.1417	102.853	2190	1820	7.50659	7.69166	0.0149518	0.124091	9	1
4076	1				0	138			32	16.8032			2.95	2.08	0.705078	1.0818	0.732368	96.2681	3.56	-0.131774	-0.366475	-0.440766	10.4417	109.028	2950	2080	7.64012	7.98956	0.0845557	0.702631	12	2
4076	2				0	143			36	17.6048	1		2.35	2.15	0.914795	0.854415	0.765468	85.4653	4.51	0.0738914	-0.0959195	-0.140221	10.9	118.81	2350	2150	7.67322	7.76217	-0.0488557	-0.109082	12	2
4076	3				0	151			24	10.5259	0		2.99	2.56	0.856079	1.09527	0.940007	73.7036	5.83	-6.31102	0.508611	-2.96037	11.4	129.96	2990	2560	7.84776	8.00303	0.210429	0.450565	12	2
4076	4				0	152	82	53.9474	43	18.6115	0		3.08	2.79	0.905762	1.12493	1.02604	70.125	6.53	0.182235	0.0697768	0.13509	11.9833	143.6	3080	2790	7.9338	8.03269	0.16047	0.172546	12	2
4076	5				0	154			46	19.3962			3.35	2.97	0.886475	1.20896	1.08856	89.1817	6.63	0.327885	-0.105581	0.221354	12.5417	157.293	3350	2970	7.99632	8.11672	0.185073	0.275625	12	2
4076	7	56.9826	1	4.04275	0	156			53	21.7784	0		3.7	3.09	0.835083	1.30833	1.12817	94.0424	6.86	0.779239	-0.478002	0.503839	13.4833	181.8	3700	3090	8.03593	8.21609	0.0277029	0.312334	12	2
4077	2				1	125			23	14.72	1		2.06	1.65	0.800903	0.722706	0.500775	85.9681	3.54	-1.04683	-1.69511	-1.7942	9.36667	87.7344	2060	1650	7.40853	7.63046	-0.0568913	0.130507
4077	3				1	128	66	51.5625	27	16.4795	1		1.98	1.64	0.828247	0.683097	0.494696	73.7876	3.09	-0.0415884	-1.55932	-0.956138	9.89167	97.8451	1980	1640	7.40245	7.59085	-0.194489	-0.0881804
4078	2	371.704	2	5.9181	0	124			22	14.308			1.53	1.43	0.93457	0.425268	0.357674	85.4653	3.5	-1.21539	-1.57289	-1.80689	9.13333	83.4178	1530	1430	7.26543	7.33302	-0.0901381	-0.212441	9	1
4078	3	308.147	2	5.73058	0	128			23	14.0381			1.57	1.38	0.878906	0.451076	0.322084	73.7036	2.97	-1.53875	-1.26867	-1.86284	9.63333	92.8011	1570	1380	7.22984	7.35883	-0.254337	-0.288244	9	1
4078	4	308.147	2	5.73058	0	130	67.5	51.9231	25	14.7929			1.91	1.79	0.937134	0.647103	0.582216	70.0931	4.15	-1.14871	-1.36536	-1.73007	10.2	104.04	1910	1790	7.48997	7.55486	0.0650581	-0.0446457	9	1
4078	5	265.808	2	5.58277	0	135			27	14.8148			1.79	1.74	0.972046	0.582216	0.553885	89.2109	3.73	-1.29226	-1.0718	-1.65774	10.7667	115.921	1790	1740	7.46164	7.48997	-0.18431	-0.366672	9	1
4078	6	265.808	2	5.58277	0	135			30	16.4609			1.89	1.48	0.782959	0.636577	0.392042	68.4306	3.35	-0.483042	-1.42554	-1.30391	11.2	125.44	1890	1480	7.2998	7.54433	-0.467603	-0.303667	9	1
4078	7	56.9826	1	4.04275	0	136			30	16.2197			2.12	2.04	0.962158	0.751416	0.71295	93.1326	4.62	-0.735436	-1.74803	-1.64854	11.6917	136.695	2120	2040	7.62071	7.65917	0.025282	-0.13844	9	1
4078	8	52.0429	1	3.95207	0	143			36	17.6048	0	0	2.72	2.58	0.948486	1.00063	0.947789	81.9913	5.81	-0.377775	-1.84623	-1.23788	12.8	163.84	2720	2580	7.85554	7.90839	0.187751	0.0681665	9	1
4078	9	416.401	2	6.03165	0	144			41	19.7724	0	0	2.67	2.46	0.921265	0.982078	0.900161	72.7467	5.29	0.288272	-2.0982	-0.738161	13.2833	176.447	2670	2460	7.80792	7.88983	-0.0636604	-0.136483	9	1
4078	10	195.764	1	5.27691	0	145			44	20.9275	0	0	3.03	2.74	0.904175	1.10856	1.00796	79.5736	5.44	0.538381	-2.20352	-0.523643	13.7167	188.147	3030	2740	7.91571	8.01632	0.152861	0.145923	9	1
4079	1	371.704	2	5.9181	0	138			34	17.8534			2.34	2.06	0.880249	0.850151	0.722706	96.2681	4.73	0.576042	0.563082	0.61575	9.23333	85.2544	2340	2060	7.63046	7.75791	0.17009	0.193618	9	1
4079	2	371.704	2	5.9181	0	143			24	11.7365			2.53	2.15	0.849731	0.928219	0.765468	85.9681	4.95	-3.96176	0.977552	-1.63622	9.69167	93.9284	2530	2150	7.67322	7.83597	0.185825	0.35591	9	1
4079	3	308.147	2	5.73058	0	148			39	17.805			2.64	2.29	0.86731	0.970779	0.828552	73.523	5.99	0.333468	1.27429	0.68862	10.1917	103.87	2640	2290	7.73631	7.87853	0.0234351	0.106876	9	1
4079	4	308.147	2	5.73058	0	150	79	52.6667	41	18.2222			2.86	2.54	0.888062	1.05082	0.932164	70.125	7.09	0.340704	1.02235	0.57926	10.7667	115.921	2860	2540	7.83992	7.95858	0.0986434	0.146126	9	1
4079	5	265.808	2	5.58277	0	153			42	17.9418			2.96	2.5	0.844482	1.08519	0.916291	89.1817	6.11	0.100147	0.861355	0.369943	11.3333	128.444	2960	2500	7.82405	7.99294	-0.0938861	0.0944549	9	1
4079	6	265.808	2	5.58277	0	156			46	18.902			3.17	2.78	0.876953	1.15373	1.02245	68.466	7.19	0.33572	0.855144	0.572132	11.7667	138.454	3170	2780	7.93021	8.06149	-0.0120824	0.0925613	9	1
4079	7	227.994	1	5.42932	0	160			48	18.75			3.37	2.91	0.863403	1.21491	1.06815	93.1792	7.15	0.17272	0.943925	0.531377	12.2583	150.267	3370	2910	7.97591	8.12267	-0.105248	0.0692044	9	1
4080	1	92.9002	1	4.53153	0	139			37	19.1502			2.38	1.88	0.789795	0.8671	0.631272	96.2681	3.85	0.451431	-1.26876	-0.395078	11.5667	133.788	2380	1880	7.53903	7.77486	-0.269137	-0.0412421	6	1
4080	2	92.9002	1	4.53153	0	142			38	18.8455			2.71	2.44	0.900269	0.996949	0.891998	85.7965	5.58	0.260968	-1.27615	-0.493316	12.0333	144.801	2710	2440	7.79975	7.9047	0.154167	0.152504	6	1
4080	3	77.0153	1	4.344	0	146			44	20.6418			2.73	2.45	0.897339	1.0043	0.896088	73.7876	5.49	0.681432	-1.21208	0.00384241	12.5417	157.293	2730	2450	7.80384	7.91206	-0.0597569	-0.0747785	6	1
4080	4	77.0153	1	4.344	0	147	81	55.102	43	19.8991			3.16	3.02	0.955688	1.15057	1.10526	70.6667	6.67	0.360115	-1.54778	-0.389601	13.1167	172.047	3160	3020	8.01301	8.05833	0.435251	0.288078	6	1
4080	5	66.4335	1	4.1962	0	149			44	19.8189			2.91	2.85	0.97937	1.06815	1.04732	89.422	5.75	0.21936	-1.60407	-0.523643	13.6833	187.234	2910	2850	7.95507	7.97591	0.13672	-0.0909858	6	1
4080	6	66.4335	1	4.1962	0	147			46	21.2874			3.56	3.37	0.946533	1.26976	1.21491	68.1986	7.51	0.560069	-2.08215	-0.436034	14.1167	199.28	3560	3370	8.12267	8.17752	0.639628	0.526409	6	1
4080	7	56.9826	1	4.04275	0	148			48	21.9138			3.56	3.32	0.932495	1.26976	1.19997	93.9847	7.18	0.636469	-2.07246	-0.361889	14.6083	213.403	3560	3320	8.10772	8.17752	0.475299	0.40293	6	1
4081	1	743.305	3	6.61111	0	119			25	17.6541			1.72	1.48	0.860352	0.542324	0.392042	96.2681	1.95	0.586353	-2.32201	-0.83299	8.90833	79.3584	1720	1480	7.2998	7.45008	0.0291294	0.0334933	14	3
4081	2	743.305	3	6.61111	0	122			27	18.1403	1	1	1.72	1.56	0.90686	0.542324	0.444686	85.4653	3.52	0.6549	-2.09116	-0.66123	9.36667	87.7344	1720	1560	7.35244	7.45008	0.0116044	-0.0705569	14	3
4081	4	616.208	3	6.42358	0	129	71.7	55.5814	35	21.0324	1	1	2.27	2.11	0.929443	0.81978	0.746688	70.0792	4.24	1.1934	-1.69499	0.024238	10.4417	109.028	2270	2110	7.65444	7.72754	0.293799	0.183028	14	3
4081	5	531.542	2	6.27578	0	135			36	19.7531	1	1	2.37	2.08	0.877563	0.86289	0.732368	89.2109	4.29	0.755231	-1.28131	-0.19052	11.0083	121.183	2370	2080	7.64012	7.77065	0.0804877	0.0994111	14	3
4081	6	531.542	2	6.27578	0	135			41	22.4966		0	2.43	2.28	0.938232	0.887891	0.824175	68.466	5.05	1.29575	-1.64895	0.211719	11.45	131.102	2430	2280	7.73193	7.79565	0.194337	0.0504667	14	3
4081	7	1139.78	3	7.03859	0	142			42	20.8292	1	1	2.83	2.52	0.890381	1.04028	0.924259	94.0424	4.87	0.842622	-1.19435	0.0631813	11.95	142.802	2830	2520	7.83201	7.94803	0.195289	0.214037	14	3
4082	1				1	144			36	17.3611			2.9	2.46	0.848267	1.06471	0.900161	96.2681	4.84	0.267359	0.5852	0.450756	10.25	105.062	2900	2460	7.80792	7.97247	0.0602825	0.251869	16	3
4082	2				1	147			39	18.048	1	1	2.89	2.53	0.875366	1.06126	0.928219	85.7965	6.11	0.440084	0.708838	0.591067	10.7083	114.668	2890	2530	7.83597	7.96901	0.0017241	0.107182	16	3
4082	3				1	152			42	18.1787	1	1	3.09	2.71	0.876953	1.12817	0.996949	73.7036	6.42	0.364667	1.03019	0.647364	11.2083	125.627	3090	2710	7.9047	8.03593	-0.0717373	0.050269	16	3
4082	4				1	155	80	51.6129	42	17.4818		1	3.32	2.93	0.882446	1.19997	1.075	70.125	7.13	-0.0772166	0.967248	0.309498	11.7917	139.043	3320	2930	7.98276	8.10772	-0.0629387	0.0747443	16	3
4082	5				1	162			47	17.9089	1	1	3.44	3.04	0.883667	1.23547	1.11186	89.422	7.52	-0.0511241	1.3573	0.50836	12.3583	152.728	3440	3040	8.01961	8.14323	-0.368925	-0.223715	16	3
4082	6				1	164			53	19.7055	1		4.29	3.85	0.897339	1.45629	1.34807	68.466	8.92	0.506727	1.20922	0.83322	12.7917	163.627	4290	3850	8.25583	8.36404	0.203852	0.366526	16	3
4082	7	56.9826	1	4.04275	1	170			56	19.3772	1	1	4.56	4.12	0.903442	1.51732	1.41585	93.1792	9.4	0.275331	1.46291	0.829482	13.2833	176.447	4560	4120	8.32361	8.42508	0.0538332	0.224116	16	3
4083	1				0	131			28	16.3161			1.7	1.48	0.870483	0.530628	0.392042	96.2681	1.98	-0.400115	-1.51935	-1.31566	10.5917	112.183	1700	1480	7.2998	7.43838	-0.323669	-0.344925	11	2
4083	2				0	136			30	16.2197	0		1.93	1.85	0.958496	0.65752	0.615186	85.7965	5.22	-0.556972	-1.1419	-1.19065	11.0417	121.918	1930	1850	7.52294	7.56528	-0.12232	-0.285815	11	2
4083	4				0	141	75	53.1915	40	20.1197	0		2.34	2.06	0.880249	0.850151	0.722706	70.7667	5.6	0.625894	-1.4909	-0.269661	12.1333	147.218	2340	2060	7.63046	7.75791	-0.216366	-0.219298	11	2
4083	5				0	142			42	20.8292	0		1.99	1.58	0.793945	0.688135	0.457425	88.7463	3.53	0.697482	-1.91028	-0.315478	12.65	160.023	1990	1580	7.36518	7.59589	-0.790089	-0.672263	11	2
4083	7	455.924	2	6.12233	0	146			43	20.1726	0		2.35	2.19	0.931885	0.854415	0.783902	93.1326		0.342809	-2.00986	-0.619818	13.6083	185.187	2350	2190	7.69166	7.76217	-0.414921	-0.544142	11	2
4084	1	371.704	2	5.9181	0	130			26	15.3846			1.87	1.46	0.78064	0.625938	0.378437	96.2681	2.85	-0.569851	-0.763274	-0.887698	9.39167	88.2034	1870	1460	7.28619	7.53369	-0.235069	-0.0590155	11	2
4084	2	371.704	2	5.9181	0	134			27	15.0368	1		1.84	1.42	0.771729	0.609766	0.350657	85.7965	2.95	-0.905972	-0.506818	-1.01119	9.85	97.0225	1840	1420	7.25841	7.51752	-0.402511	-0.216897	11	2
4084	3	308.147	2	5.73058	0	140			35	17.8571	1		1.86	1.44	0.77417	0.620577	0.364643	73.7876	2.67	0.311724	-0.00838722	0.0759757	10.3583	107.295	1860	1440	7.2724	7.52833	-0.626644	-0.467374	11	2
4084	4	308.147	2	5.73058	0	142	78	54.9296	30	14.878	1		2.28	1.84	0.807007	0.824175	0.609766	70.0792	4.66	-1.29755	-0.234186	-1.13422	10.9167	119.174	2280	1840	7.51752	7.73193	-0.277843	-0.0738374	11	2
4084	5	265.808	2	5.58277	0	148			34	15.5223	1		2.31	1.88	0.813843	0.837247	0.631272	89.2109	4.36	-1.06785	0.0212335	-0.801275	11.4917	132.058	2310	1880	7.53903	7.745	-0.481618	-0.294187	11	2
4084	6	265.808	2	5.58277	0	149			35	15.7651	1		2.48	2.11	0.850708	0.908259	0.746688	68.5646	4.77	-1.04743	-0.255961	-0.896495	11.9167	142.007	2480	2110	7.65444	7.81601	-0.341466	-0.21577	11	2
4084	7	227.994	1	5.42932	0	153			37	15.8059	1		2.74	2.33	0.850342	1.00796	0.845868	93.1326	5.22	-1.16746	-0.173987	-0.878705	12.4167	154.174	2740	2330	7.75362	7.91571	-0.317927	-0.151824	11	2
4084	8	208.23	1	5.33864	0	153			41	17.5146	1	0	3.1	2.63	0.848267	1.1314	0.966984	81.7844	6.51	-0.603494	-0.924404	-0.862704	13.4917	182.025	3100	2630	7.87474	8.03916	-0.178777	0.0282749	11	2
4084	9	416.401	2	6.03165	0	153			40	17.0874	1	0	3.09	2.46	0.796021	1.12817	0.900161	72.7467	5.6	-0.933106	-1.13705	-1.27393	14	196	3090	2460	7.80792	8.03593	-0.39545	-0.022256	11	2
4084	10	831.819	3	6.72362	0	156			41	16.8475	1	0	3.16	2.66	0.841675	1.15057	0.978326	79.4389	6.07	-1.16915	-0.799124	-1.3155	14.45	208.802	3160	2660	7.88608	8.05833	-0.374945	-0.126064	11	2
4084	11	391.473	2	5.96992	0	156			41	16.8475	1	0	3.18	2.57	0.808106	1.15688	0.943906	71.2623	6.29	-1.30801	-0.897685	-1.55997	14.9083	222.258	3180	2570	7.85166	8.06464	-0.528701	-0.168277	11	2
4084	12	931.781	3	6.8371	0	156			42	17.2584	0	0	3.16	2.6	0.822754	1.15057	0.955511	54.1309	5.32	-1.19852	-0.954654	-1.56317	15.3167	234.6	3160	2600	7.86327	8.05833	-0.577562	-0.270714	11	2
4085	2				1	130			23	13.6095	1	1	2.17	1.83	0.843262	0.774727	0.604316	85.9681	4.49	-2.56897	-2.05631	-3.06354	11.1167	123.58	2170	1830	7.51207	7.68248	-0.087728	0.0295667	9	1
4085	6				1	139			31	16.0447	1	1	2.69	2.11	0.784302	0.989541	0.746688	68.1986	4.16	-1.3017	-2.36928	-2.41199	13.2083	174.46	2690	2110	7.65444	7.8973	-0.274068	0.0622536	9	1
4085	7	227.994	1	5.42932	1	144			33	15.9143	1	1	2.96	2.33	0.787109	1.08519	0.845868	93.1792	5.63	-1.57151	-2.15134	-2.38608	13.6917	187.462	2960	2330	7.75362	7.99294	-0.283306	0.103277	9	1
4086	1				0	138			23	12.0773			2.22	1.88	0.846802	0.797507	0.631272	97.1292	4.07	-3.37547	1.12273	-1.13158	8.58333	73.6736	2220	1880	7.53903	7.70526	0.113055	0.239855	12	2
4086	2				0	142			31	15.3739			2.46	2.02	0.821045	0.900161	0.703098	85.4653	5.41	-0.493326	1.37944	0.323755	9.01667	81.3003	2460	2020	7.61085	7.80792	0.0631386	0.263106	12	2
4086	3				0	146			33	15.4813			2.68	2.26	0.843262	0.985817	0.815365	73.7036	5.96	-0.556422	1.55459	0.311768	9.51667	90.5669	2680	2260	7.72312	7.89357	0.146169	0.323422	12	2
4086	4				0	148	74	50	36	16.4354			2.85	2.36	0.828003	1.04732	0.858662	70.125	6.01	-0.213817	1.34678	0.367724	10.1	102.01	2850	2360	7.76642	7.95507	0.121427	0.35835	12	2
4086	5				0	152			37	16.0145			2.88	2.41	0.836792	1.05779	0.879627	89.422	5.77	-0.572638	1.37379	0.146118	10.6667	113.778	2880	2410	7.78738	7.96555	0.0028479	0.22302	12	2
4088	1				1	133			23	13.0024			1.94	1.53	0.788574	0.662688	0.425268	96.2681	3.79	-2.8022	-0.394576	-1.7942	9.38333	88.0469	1940	1530	7.33302	7.57044	-0.371169	-0.177908
4090	1				1	130			26	15.3846			2.2	1.92	0.872681	0.788457	0.652325	96.2681	3.65	-0.82542	-1.57599	-1.57476	10.3167	106.434	2200	1920	7.56008	7.69621	0.0107156	0.0604099	9	1
4090	2				1	133			26	14.6984		1	2.17	1.97	0.907715	0.774727	0.678033	85.7965	4.2	-1.45363	-1.39167	-1.86907	10.7833	116.28	2170	1970	7.58579	7.68248	-0.05085	-0.0793645	9	1
4090	3				1	137			28	14.9182		1	2.39	2.11	0.882812	0.871293	0.746688	73.7036	5.23	-1.438	-1.14058	-1.69588	11.2833	127.314	2390	2110	7.65444	7.77905	-0.0751821	-0.026986	9	1
4090	4				1	138	74	53.6232	28	14.7028		1	2.49	2.14	0.859375	0.912283	0.760806	70.0792	4.78	-1.80595	-1.42201	-2.10933	11.85	140.422	2490	2140	7.66856	7.82004	-0.111138	0.00712846	9	1
4090	5				1	142			33	16.3658		1	2.37	2.13	0.898682	0.86289	0.756122	89.2109	5.02	-0.849581	-1.3412	-1.45288	12.4167	154.174	2370	2130	7.66388	7.77065	-0.331829	-0.335734	9	1
4091	1	92.9002	1	4.53153	1	128			32	19.5312			2.19	1.36	0.620972	0.783902	0.307485	96.2681	1.78	1.40459	-0.505187	0.911694	8.54167	72.9601	2190	1360	7.21524	7.69166	-0.420414	0.163646	12	2
4091	2	92.9002	1	4.53153	1	132			35	20.0872			2.21	1.88	0.850586	0.792992	0.631272	85.4653	4.46	1.43209	-0.281694	1.04864	9	81	2210	1880	7.53903	7.70075	-0.0544357	0.0227717	12	2
4091	3	77.0153	1	4.344	1	139	71	51.0791	39	20.1853			2.47	2.09	0.846069	0.904218	0.737164	73.7036	4.87	1.34909	0.414761	1.24566	9.5	90.25	2470	2090	7.64492	7.81197	-0.105416	0.0120351	12	2
4091	11	48.9274	1	3.89034	1	158			64	25.6369	0	0	3.82	3.23	0.845459	1.34025	1.17248	71.2623		1.58466	-0.754857	1.08801	14.0583	197.637	3820	3230	8.08024	8.24801	-0.390703	-0.155589	12	2
4091	12	46.5839	1	3.84125	1	161			60	23.1472	0	0	4.09	3.51	0.858154	1.40855	1.25562	54.1826	7.89	1.07003	-0.73355	0.593489	14.4667	209.284	4090	3510	8.16337	8.3163	-0.264501	-0.0101972	12	2
4094	3	308.147	2	5.73058	0	145	71	48.9655	48	22.83	1	1	2.56	2.2	0.859375	0.940007	0.788457	73.523	4.9	1.58809	0.849739	1.54577	10.2167	104.38	2560	2200	7.69621	7.84776	-0.0708899	-0.0254452	9	1
4094	5	265.808	2	5.58277	0	153			57	24.3496	1	1	2.89	2.48	0.858032	1.06126	0.908259	89.2109	5.49	1.62002	0.861355	1.63064	11.3667	129.201	2890	2480	7.81601	7.96901	-0.281842	-0.226814	9	1
4094	9	208.23	1	5.33864	0	154			59	24.8777	1	1	3.5	3.12	0.891357	1.25276	1.13783	72.7467	6.42	1.33045	-0.923595	0.888451	13.8833	192.747	3500	3120	8.04559	8.16052	-0.0113697	0.00142302	9	1
4094	10	831.819	3	6.72362	0	155			61	25.3902	1	1	3.66	3.22	0.879761	1.29746	1.16938	79.8382	7.19	1.3481	-0.931943	0.915964	14.3333	205.444	3660	3220	8.07714	8.20522	-0.04323	0.0183256	9	1
4094	11	587.183	3	6.37534	0	157			55	22.3133	1	1	3.98	3.42	0.859253	1.38128	1.22964	67.7194	7.37	0.694473	-0.729422	0.324846	14.85	220.522	3980	3420	8.1374	8.28904	0.0916618	0.318796	9	1
4095	1	92.9002	1	4.53153	0	126			26	16.3769			1.99	1.74	0.874268	0.688135	0.553885	96.5757	2.49	-0.113535	-1.59376	-1.06478	9.60833	92.3201	1990	1740	7.46164	7.59589	0.122425	0.135973	3	1
4095	2	92.9002	1	4.53153	0	130			29	17.1598	0		1.97	1.92	0.974609	0.678033	0.652325	87.2229	4.42	0.104259	-1.30597	-0.7647	10.0667	101.338	1970	1920	7.56008	7.58579	0.165443	-0.0292253	3	1
4095	3	77.0153	1	4.344	0	134			33	18.3783	0		2.08	1.91	0.918213	0.732368	0.647103	73.7876	3.33	0.433647	-1.08126	-0.383908	10.5917	112.183	2080	1910	7.55486	7.64012	-0.000297804	-0.0884692	3	1
4095	4	77.0153	1	4.344	0	137	73	53.2847	34	18.115	1		2.53	2.49	0.984131	0.928219	0.912283	70.6667	6.98	0.20335	-1.15079	-0.592983	11.1667	124.694	2530	2490	7.82004	7.83597	0.457934	0.238912	3	1
4095	5	66.4335	1	4.1962	0	141			40	20.1197	1		2.32	2.27	0.978394	0.841567	0.81978	89.6109	6.12	0.694712	-1.16388	-0.0897447	11.7333	137.671	2320	2270	7.72754	7.74932	0.0398917	-0.191721	3	1
4095	6	66.4335	1	4.1962	0	144			45	21.7014	0		3	2.91	0.969971	1.09861	1.06815	68.1986	7.12	0.996755	-1.17116	0.271012	12.1667	148.028	3000	2910	7.97591	8.00637	0.497899	0.28544	3	1
4095	7	227.994	1	5.42932	0	148			45	20.5442	1		2.96	2.86	0.966187	1.08519	1.05082	93.9847	6.79	0.62353	-1.08097	0.0385143	12.6583	160.233	2960	2860	7.95858	7.99294	0.277589	0.081753	3	1
4096	1	371.704	2	5.9181	1	126			23	14.4873			2.57	1.36	0.529175	0.943906	0.307485	96.5757	1.44	-1.02325	-0.6925	-1.03382	8.35	69.7225	2570	1360	7.21524	7.85166	-0.313809	0.673794	12	2
4096	2	371.704	2	5.9181	1	129			24	14.4222			2.03	1.72	0.84729	0.708036	0.542324	87.825	2.63	-1.16307	-0.561149	-1.02238	8.79167	77.2934	2030	1720	7.45008	7.61579	-0.0598737	0.0288924	12	2
4096	3	308.147	2	5.73058	1	131	63	48.0916	24	13.9852			2.24	1.94	0.865967	0.806476	0.662688	73.7494	3.09	-1.67671	-0.649841	-1.39294	9.30833	86.6451	2240	1940	7.57044	7.71423	0.0806476	0.159719	12	2
4096	6	265.808	2	5.58277	1	139			30	15.5272			2.47	2.17	0.87854	0.904218	0.774727	68.1986	4.94	-0.899945	-0.620655	-1.01023	10.9	118.81	2470	2170	7.68248	7.81197	-0.0563369	0.00872753	12	2
4096	7	227.994	1	5.42932	1	144			31	14.9499	0	0	2.6	2.27	0.873047	0.955511	0.81978	93.1792	5.38	-1.44072	-0.204197	-1.0889	11.3833	129.58	2600	2270	7.72754	7.86327	-0.160496	-0.0622828	12	2
4097	1				0	138			29	15.2279			1.92	1.77	0.921875	0.652325	0.570979	96.5757	3.87	-0.942781	-0.366475	-0.99219	10.4167	108.507	1920	1770	7.47873	7.56008	-0.199345	-0.286059
4099	1	371.704	2	5.9181	0	127			22	13.64			1.63	1.42	0.871094	0.48858	0.350657	96.5757	2.37	-1.68402	-0.805348	-1.56115	8.73333	76.2711	1630	1420	7.25841	7.39634	-0.122611	-0.132428	9	1
4099	2	371.704	2	5.9181	0	129			22	13.2204			1.84	1.62	0.880371	0.609766	0.482426	87.2229	4.36	-2.15326	-0.800131	-1.86817	9.18333	84.3336	1840	1620	7.39018	7.51752	0.00618679	0.00726462	9	1
4099	3	308.147	2	5.73058	0	133			24	13.5677			1.82	1.63	0.895508	0.598836	0.48858	73.523	4.73	-1.94568	-0.53628	-1.63622	9.69167	93.9284	1820	1630	7.39634	7.50659	-0.112543	-0.145245	9	1
4099	4	308.147	2	5.73058	0	137	70	51.0949	26	13.8526			2.1	1.93	0.918945	0.741937	0.65752	70.5271	5.71	-1.85421	-0.377787	-1.53845	10.2833	105.747	2100	1930	7.56528	7.64969	0.0075408	-0.0483715	9	1
4099	5	265.808	2	5.58277	0	141			29	14.5868			2.08	2.04	0.980713	0.732368	0.71295	89.6109	5.11	-1.46849	-0.29765	-1.27788	10.8417	117.542	2080	2040	7.62071	7.64012	-0.0448978	-0.236694	9	1
4099	6	265.808	2	5.58277	0	144			32	15.4321			2.4	2.26	0.94165	0.875469	0.815365	68.1986	6.24	-1.05016	-0.273858	-0.982959	11.2833	127.314	2400	2260	7.72312	7.78322	0.0251946	-0.0747298	9	1
4099	7	56.9826	1	4.04275	0	148			36	16.4354			2.46	2.35	0.9552	0.900161	0.854415	94.0424	6	-0.64998	-0.226775	-0.639617	11.7667	138.454	2460	2350	7.76217	7.80792	-0.0836432	-0.223954	9	1
4099	8	208.23	1	5.33864	0	149			41	18.4676	0	0	2.9	2.72	0.937866	1.06471	1.00063	81.9913	7.02	-0.0591751	-1.07579	-0.528784	12.8667	165.551	2900	2720	7.90839	7.97247	0.0964471	0.0038864	9	1
4099	9	208.23	1	5.33864	0	150			42	18.6667	0	0	2.95	2.82	0.95581	1.0818	1.03674	73.0203	5.93	-0.0993712	-1.27616	-0.639421	13.35	178.222	2950	2820	7.94449	7.98956	0.0973367	-0.0474003	9	1
4099	10	831.819	3	6.72362	0	150			43	19.1111	0	0	3.01	2.79	0.92688	1.10194	1.02604	79.5736	5.68	-0.0313027	-1.49249	-0.695165	13.7917	190.21	3010	2790	7.9338	8.0097	-0.00167663	-0.0614799	9	1
4099	11	587.183	3	6.37534	0	150			45	20	0	0	3.1	2.82	0.909668	1.1314	1.03674	70.8713	5.9	0.162897	-1.67667	-0.631752	14.2583	203.3	3100	2820	7.94449	8.03916	-0.05469	-0.0652036	9	1
4099	12	372.723	2	5.92083	0	151			44	19.2974	0	0	3.02	2.81	0.93042	1.10526	1.03318	54.1826	6.95	-0.154931	-1.62592	-0.941603	14.6583	214.867	3020	2810	7.94094	8.01301	-0.0868146	-0.158747	9	1
4100	1	371.704	2	5.9181	0	130			27	15.9763			2	1.81	0.904907	0.693147	0.593327	96.5757	3.4	-0.163509	-0.507007	-0.42806	9	81	2000	1810	7.50108	7.6009	0.14166	0.0956449	6	1
4100	2	371.704	2	5.9181	0	134			32	17.8213	1	1	2.18	1.9	0.87146	0.779325	0.641854	87.2229	3.55	0.523623	-0.190012	0.211602	9.45833	89.4601	2180	1900	7.54961	7.68708	0.0755604	0.102573	6	1
4100	3	308.147	2	5.73058	0	139			39	20.1853	1	1	2.38	2.02	0.848633	0.8671	0.703098	73.7494	4.71	1.10484	0.183535	0.835351	9.96667	99.3344	2380	2020	7.61085	7.77486	-0.0160337	0.0652294	6	1
4100	4	308.147	2	5.73058	0	145	78	53.7931	41	19.5006	1	1	2.86	2.41	0.842651	1.05082	0.879627	70.0792	5.81	0.79634	0.559564	0.719819	10.5417	111.127	2860	2410	7.78738	7.95858	0.157266	0.325977	6	1
4100	5	265.808	2	5.58277	0	145			46	21.8787	1	1	2.96	2.51	0.8479	1.08519	0.920283	89.2109	5.98	1.23777	0.022177	0.904018	11.1083	123.395	2960	2510	7.82804	7.99294	0.160707	0.304308	6	1
4100	6	265.808	2	5.58277	0	147			51	23.6013	1	1	3.13	2.79	0.891357	1.14103	1.02604	68.4306	6.65	1.47551	-0.113466	1.12896	11.5417	133.21	3130	2790	7.9338	8.04879	0.280509	0.290497	6	1
4100	7	455.924	2	6.12233	0	150			56	24.8889	1	1	3.39	2.81	0.828857	1.22083	1.03318	93.1326	6.56	1.59304	-0.201618	1.28501	12.0417	145.002	3390	2810	7.94094	8.12858	0.0985384	0.323243	6	1
4101	2	371.704	2	5.9181	1	136			40	21.6263			2.19	1.96	0.894898	0.783902	0.672944	87.5826	5.1	1.50345	-0.606133	0.943813	10.2417	104.892	2190	1960	7.5807	7.69166	-0.190349	-0.230068	14	3
4101	3	308.147	2	5.73058	1	141			43	21.6287	1		2.55	2.17	0.850952	0.936093	0.774727	73.6126	5.68	1.40999	-0.214491	0.983027	10.7417	115.383	2550	2170	7.68248	7.84385	-0.196244	-0.0943263	14	3
4101	4	308.147	2	5.73058	1	144	73.5	51.0417	47	22.6659	1		2.81	2.47	0.878906	1.03318	0.904218	70.125	6.32	1.49855	-0.204197	1.04877	11.3417	128.633	2810	2470	7.81197	7.94094	-0.115981	-0.0689391	14	3
4101	5	265.808	2	5.58277	1	150			50	22.2222	1		2.82	2.55	0.904175	1.03674	0.936093	89.6109	7.1	1.31432	0.162426	1.0072	11.9083	141.808	2820	2550	7.84385	7.94449	-0.333531	-0.360964	14	3
4101	7	227.994	1	5.42932	1	159			56	22.151	0		3.58	3.19	0.890991	1.27536	1.16002	93.9847	6.98	1.13458	0.494181	1.0338	12.8417	164.908	3580	3190	8.06778	8.18312	-0.255026	-0.172814	14	3
4101	8	208.23	1	5.33864	1	166			65	23.5883	0	0	4.45	4.29	0.963989	1.4929	1.45629	81.9913	10.11	1.24448	0.30808	1.19373	13.9333	194.138	4450	4290	8.36404	8.40066	0.235931	0.0613179	14	3
4101	9	884.788	3	6.78535	1	167			63	22.5896	0	0	4.04	3.92	0.970215	1.39625	1.36609	72.7467	9.51	0.943538	0.005915	0.83209	14.4167	207.84	4040	3920	8.27385	8.304	-0.222533	-0.422314	14	3
4101	10	587.183	3	6.37534	1	168			62	21.9671	0	0	4.66	4.57	0.980591	1.53902	1.51951	79.5736	11.16	0.706286	-0.167528	0.569534	14.8583	220.77	4660	4570	8.42727	8.44677	0.316342	0.0966046	14	3
4101	11	391.473	2	5.96992	1	168			65	23.03	1	0	5.06	4.77	0.942627	1.62137	1.56235	71.2623	11.33	0.879861	-0.45583	0.602864	15.3167	234.6	5060	4770	8.4701	8.52912	0.395913	0.357615	14	3
4101	12	791.977	3	6.67453	1	168			62	21.9671	0	0	4.68	4.49	0.959351	1.5433	1.50185	54.1826	11.54	0.515623	-0.643514	0.182737	15.7333	247.538	4680	4490	8.40961	8.45105	0.16735	0.0472794	14	3
4102	3	308.147	2	5.73058	0	146			49	22.9874	0		2.96	2.56	0.864746	1.08519	0.940007	73.6126	5.46	1.04	-1.96337	0.122803	13.5583	183.828	2960	2560	7.84776	7.99294	-0.112632	-0.0355567	12	2
4102	4	308.147	2	5.73058	0	146	82	56.1644	51	23.9257	1		3.16	2.75	0.870239	1.15057	1.0116	70.6667	6.4	1.12267	-2.26452	0.105414	14.1667	200.694	3160	2750	7.91936	8.05833	-0.00275124	0.0726194	12	2
4102	5	265.808	2	5.58277	0	149			53	23.8728			2.63	2.28	0.866821	0.966984	0.824175	89.7831	5.67	1.03547	-1.95248	0.149965	14.7333	217.071	2630	2280	7.73193	7.87474	-0.655362	-0.645872	12	2
4102	6	265.808	2	5.58277	0	149			57	25.6745			3.25	2.75	0.846069	1.17866	1.0116	68.1986	5.99	1.29652	-2.02021	0.441379	15.1667	230.028	3250	2750	7.91936	8.08641	-0.299865	-0.165972	12	2
4102	7	455.924	2	6.12233	0	149			58	26.125			2.96	2.58	0.871582	1.08519	0.947789	93.9847	5.94	1.31347	-2.07522	0.450744	15.6583	245.183	2960	2580	7.85554	7.99294	-0.546679	-0.539066	12	2
4103	2	92.9002	1	4.53153	1	144			38	18.3256			2.57	1.96	0.762573	0.943906	0.672944	87.5826	3.33	0.663055	0.64812	0.759438	10.2083	104.21	2570	1960	7.5807	7.85166	-0.417387	-0.0628112	9	1
4103	3	77.0153	1	4.344	1	148			40	18.2615			2.79	2.17	0.77771	1.02604	0.774727	73.6126	3.74	0.519422	0.85127	0.70885	10.7083	114.668	2790	2170	7.68248	7.9338	-0.401026	-0.0388533	9	1
4103	4	77.0153	1	4.344	1	149	77	51.6779	41	18.4676			3.27	2.62	0.801148	1.18479	0.963174	70.7667	4.85	0.430176	0.490139	0.438559	11.3167	128.067	3270	2620	7.87093	8.09255	-0.0840301	0.304123	9	1
4103	5	66.4335	1	4.1962	1	154			44	18.5529			3.08	2.45	0.79541	1.12493	0.896088	89.1817	4.41	0.336369	0.765143	0.48269	11.8667	140.818	3080	2450	7.80384	8.03269	-0.52362	-0.158063	9	1
4103	6	66.4335	1	4.1962	1	155			46	19.1467			3.58	2.69	0.751343	1.27536	0.989541	68.2083	4.22	0.442707	0.533824	0.454382	12.3083	151.495	3580	2690	7.8973	8.18312	-0.397987	0.219672	9	1
4103	7	56.9826	1	4.04275	1	155			46	19.1467			3.41	2.64	0.77417	1.22671	0.970779	93.9847	5.39	0.319516	0.0648773	0.167269	12.8083	164.053	3410	2640	7.87853	8.13447	-0.498149	-0.000653591	9	1
4103	9	52.0429	1	3.95207	1	165			64	23.5078	0	0	3.46	2.84	0.820801	1.24127	1.0438	72.7467	5.64	1.16054	-0.177434	0.943545	14.3917	207.12	3460	2840	7.95156	8.14902	-1.20316	-0.918346	9	1
4103	10	48.9274	1	3.89034	1	167			73	26.1752	0	0	4.41	3.67	0.832153	1.48388	1.30019	79.7944	7.25	1.56497	-0.293138	1.35729	14.8167	219.534	4410	3670	8.20795	8.39163	-0.704506	-0.347732	9	1
4103	11	48.9274	1	3.89034	1	170			76	26.2976	0	0	4.37	3.75	0.858032	1.47476	1.32176	71.2623	6.86	1.53434	-0.158012	1.39763	15.2917	233.835	4370	3750	8.22951	8.38252	-0.934041	-0.705704	9	1
4103	12	46.5839	1	3.84125	1	172			78	26.3656	0	0	5.24	4.26	0.812866	1.65632	1.44927	54.1826	7.99	1.49513	-0.0917275	1.38514	15.7	246.49	5240	4260	8.35702	8.56408	-0.591795	-0.00994399	9	1
4104	2	92.9002	1	4.53153	0	126			24	15.1172	1		1.81	1.57	0.86731	0.593327	0.451076	86.3264	3.66	-0.771302	-1.53599	-1.51554	9.53333	90.8845	1810	1570	7.35883	7.50108	-0.0334339	-0.0226779	9	1
4104	3	77.0153	1	4.344	0	129			26	15.6241		0	1.93	1.75	0.906616	0.65752	0.559616	73.7494	3.98	-0.605207	-1.40228	-1.36034	10.0417	100.835	1930	1750	7.46737	7.56528	0.0384093	-0.0162091	9	1
4104	4	77.0153	1	4.344	0	131	70	53.4351	28	16.3161		0	2.07	1.86	0.898438	0.727549	0.620577	70.0792	4.35	-0.400115	-1.51935	-1.31566	10.6167	112.714	2070	1860	7.52833	7.6353	0.0548397	0.0236899	9	1
4104	5	66.4335	1	4.1962	0	136			30	16.2197		0	2.22	1.96	0.882812	0.797507	0.672944	89.2109	4.15	-0.601232	-1.28809	-1.30391	11.1833	125.067	2220	1960	7.5807	7.70526	-0.0127515	0.00309972	9	1
4104	6	66.4335	1	4.1962	0	140			33	16.8367		0	2.56	2.37	0.925781	0.940007	0.86289	68.4306	5.4	-0.416535	-1.13504	-1.02263	11.6083	134.753	2560	2370	7.77065	7.84776	0.229388	0.168074	9	1
4104	7	56.9826	1	4.04275	0	143			37	18.0938	0	0	2.75	2.46	0.894531	1.0116	0.900161	93.1326	5.05	-0.0226518	-1.22424	-0.685608	12.1083	146.612	2750	2460	7.80792	7.91936	0.156471	0.181172	9	1
4104	8	52.0429	1	3.95207	0	149			43	19.3685	0	0	2.95	2.79	0.945679	1.0818	1.02604	81.9913	5.7	0.17813	-1.31704	-0.428435	13.2083	174.46	2950	2790	7.9338	7.98956	0.144132	0.0210275	9	1
4104	9	624.573	3	6.43707	0	150			43	19.1111	0	0	2.93	2.74	0.935059	1.075	1.00796	72.7467	4.94	-0.0136475	-1.45413	-0.657573	13.7	187.69	2930	2740	7.91571	7.98276	0.00623797	-0.0841859	9	1
4104	10	195.764	1	5.27691	0	150			44	19.5556	0	1	3.15	3.05	0.96814	1.1474	1.11514	79.7944	6.36	0.0515723	-1.62343	-0.701393	14.1333	199.751	3150	3050	8.0229	8.05516	0.2456	0.0607186	9	1
4104	11	48.9274	1	3.89034	0	151			47	20.6131	1	1	3.31	3.02	0.912354	1.19695	1.10526	71.2623		0.28831	-1.60819	-0.48857	14.6	213.16	3310	3020	8.01301	8.1047	0.0857706	0.076215	9	1
4105	2				1	131			25	14.5679			1.88	1.77	0.941406	0.631272	0.570979	87.5826	3.78	-1.05569	-0.302006	-0.784763	8.84167	78.1751	1880	1770	7.47873	7.53903	-0.0658781	-0.177804	11	2
4105	4				1	136	70	51.4706	28	15.1384			2.22	2.11	0.95044	0.797507	0.746688	70.5271	5.12	-0.881358	-0.368893	-0.770422	9.94167	98.8367	2220	2110	7.65444	7.70526	0.056223	-0.0627436	11	2
4105	5				1	139			30	15.5272			1.92	1.91	0.994751	0.652325	0.647103	89.6109	5.36	-0.778004	-0.332227	-0.727332	10.5083	110.425	1920	1910	7.55486	7.56008	-0.279525	-0.502355	11	2
4106	2	92.9002	1	4.53153	1	134			24	13.366	1		2.06	1.85	0.897949	0.722706	0.615186	85.9681	3.56	-2.80883	-1.4082	-2.65822	11.0417	121.918	2060	1850	7.52294	7.63046	-0.182092	-0.193291	9	1
4106	3	77.0153	1	4.344	1	136			26	14.0571	1		2.08	2.02	0.971069	0.732368	0.703098	73.7494	4.07	-2.26101	-1.46091	-2.39996	11.5417	133.21	2080	2020	7.61085	7.64012	-0.118938	-0.284574	9	1
4106	4	77.0153	1	4.344	1	140	72	51.4286	30	15.3061	1		2.39	2.19	0.91626	0.871293	0.783902	70.125	5.49	-1.42743	-1.33826	-1.82308	12.1167	146.814	2390	2190	7.69166	7.77905	-0.140887	-0.176026	9	1
4106	5	66.4335	1	4.1962	1	144			31	14.9499	1		2.38	2.25	0.945312	0.8671	0.81093	89.6109	4.93	-1.9098	-1.29144	-2.03241	12.6917	161.078	2380	2250	7.71869	7.77486	-0.260334	-0.362861	9	1
4106	6	66.4335	1	4.1962	1	149			35	15.7651	0		2.86	2.7	0.94397	1.05082	0.993252	68.4306	6.38	-1.45883	-1.02355	-1.56606	13.1167	172.047	2860	2700	7.90101	7.95858	-0.0739212	-0.151984	9	1
4106	7	56.9826	1	4.04275	1	155			37	15.4006	1		2.86	2.68	0.937012	1.05082	0.985817	94.0424	5.84	-1.91181	-0.744137	-1.58519	13.6167	185.414	2860	2680	7.89357	7.95858	-0.400724	-0.451778	9	1
4108	2				0	128			30	18.3106	1	0	1.76	1.66	0.943115	0.565314	0.506818	87.2229	4.68	0.812526	-0.771414	0.21006	8.91667	79.507	1760	1660	7.41457	7.47307	0.0107832	-0.137529
4108	3				0	132	66	50	31	17.7915		0	1.96	1.78	0.908081	0.672944	0.576613	73.7494	4.94	0.512924	-0.505654	0.0483917	9.44167	89.1451	1960	1780	7.48437	7.5807	0.00623654	-0.0642019
4109	2	371.704	2	5.9181	1	148			47	21.4573	1		2.92	2.57	0.880127	1.07158	0.943906	86.3264	4.55	1.26478	0.352305	1.04877	11.3333	128.444	2920	2570	7.85166	7.97934	-0.15996	-0.0970207	6	1
4109	3	308.147	2	5.73058	1	152			51	22.0741	1		3.24	2.9	0.895019	1.17557	1.06471	73.7494	7.53	1.2997	0.49925	1.13221	11.8333	140.028	3240	2900	7.97247	8.08333	-0.0754267	-0.0336801	6	1
4109	4	308.147	2	5.73058	1	156	81	51.9231	55	22.6003	1		2.74	2.34	0.854004	1.00796	0.850151	70.6667	5.94	1.30105	0.510742	1.15866	12.4167	154.174	2740	2340	7.75791	7.91571	-0.899053	-0.808874	6	1
4109	5	265.808	2	5.58277	1	163			58	21.83	1		3.75	3.42	0.911987	1.32176	1.22964	89.2109	7.59	1.04737	0.917503	1.14496	12.9667	168.134	3750	3420	8.1374	8.22951	-0.245415	-0.221438	6	1
4109	6	265.808	2	5.58277	1	165			53	19.4674	1		4.26	4.04	0.948242	1.44927	1.39625	68.4306	8.91	0.265181	0.665922	0.486484	13.4083	179.783	4260	4040	8.304	8.35702	0.283252	0.230362	6	1
4109	7	227.994	1	5.42932	1	167			52	18.6453			4.24	3.96	0.93396	1.44456	1.37624	93.9403	8.04	0.349188	2.37113	1.17066	11.9167	142.007	4240	3960	8.284	8.35232	0.297637	0.316602	6	1
4110	2	371.704	2	5.9181	1	136			36	19.4637	0		2.11	1.68	0.796143	0.746688	0.518794	85.4653	4.8	0.983228	-0.663778	0.400418	10.3917	107.987	2110	1680	7.42655	7.65444	-0.470798	-0.299075	12	2
4110	3	308.147	2	5.73058	1	140			38	19.3878		1	2.2	1.77	0.804443	0.788457	0.570979	73.7876	4.52	0.84961	-0.417818	0.367278	10.8917	118.628	2200	1770	7.47873	7.69621	-0.555591	-0.388097	12	2
4110	4	308.147	2	5.73058	1	141	72.3	51.2766	41	20.6227		1	2.54	2.02	0.795166	0.932164	0.703098	70.125	5.61	1.05694	-0.687604	0.389655	11.4583	131.293	2540	2020	7.61085	7.83992	-0.404654	-0.158744	12	2
4110	5	265.808	2	5.58277	1	145			42	19.9762		1	2.52	1.97	0.781738	0.924259	0.678033	89.1817	4.94	0.760131	-0.582675	0.160959	12.0333	144.801	2520	1970	7.58579	7.83201	-0.64093	-0.36468	12	2
4110	6	265.808	2	5.58277	1	146			43	20.1726			2.74	2.14	0.781006	1.00796	0.760806	68.4306	5.78	0.724332	-0.803131	0.0282011	12.4583	155.21	2740	2140	7.66856	7.91571	-0.560769	-0.238215	12	2
4110	7	227.994	1	5.42932	1	150			45	20		1	3.05	2.33	0.763916	1.11514	0.845868	93.1792	6.45	0.560172	-0.73832	-0.041662	12.95	167.702	3050	2330	7.75362	8.0229	-0.590572	-0.150262	12	2
4110	8	416.401	2	6.03165	1	159			54	21.3599	0	0	3.49	2.86	0.819458	1.2499	1.05082	81.9913	7.76	0.714475	-0.63327	0.271341	14.0583	197.637	3490	2860	7.95858	8.15766	-0.669592	-0.339754	12	2
4110	9	208.23	1	5.33864	1	161			54	20.8325	0	1	3.4	2.78	0.817627	1.22378	1.02245	72.7467	6.65	0.452755	-0.796577	0.00868276	14.5417	211.46	3400	2780	7.93021	8.13153	-0.905131	-0.579434	12	2
4110	10	195.764	1	5.27691	1	163			56	21.0772	0	0	3.66	3.15	0.860596	1.29746	1.1474	79.7944	7.29	0.414255	-0.891341	-0.0481892	14.9833	224.5	3660	3150	8.05516	8.20522	-0.72928	-0.51688	12	2
4110	11	195.764	1	5.27691	1	163			56	21.0772	0	1	4.24	3.64	0.858398	1.44456	1.29198	71.2623		0.318459	-1.11957	-0.251167	15.4417	238.445	4240	3640	8.19974	8.35232	-0.304641	-0.00254122	12	2
4110	12	372.723	2	5.92083	1	166			57	20.6852	0	1	4.16	3.65	0.877319	1.42552	1.29473	54.1826	8.85	0.0870685	-0.930667	-0.339957	15.85	251.222	4160	3650	8.20248	8.33327	-0.540955	-0.32194	12	2
4112	2	371.704	2	5.9181	0	128			26	15.8691	1		1.83	1.5	0.81958	0.604316	0.405465	85.4653	2.97	-0.260779	-0.964533	-0.769648	9.19167	84.4867	1830	1500	7.31322	7.51207	-0.121222	-0.0256828	8	1
4112	3	308.147	2	5.73058	0	132			27	15.4959	1		1.6	1.28	0.799927	0.470004	0.24686	73.7036	2.95	-0.590674	-0.692602	-0.894498	9.69167	93.9284	1600	1280	7.15462	7.37776	-0.462368	-0.377942	8	1
4112	4	308.147	2	5.73058	0	134	68.5	51.1194	30	16.7075	0		2.15	1.66	0.771973	0.765468	0.506818	70.125	4.25	-0.131727	-0.822297	-0.685274	10.2667	105.404	2150	1660	7.41457	7.67322	-0.225492	0.0174565	8	1
4112	5	265.808	2	5.58277	0	139			34	17.5974	1		2.1	1.61	0.766602	0.741937	0.476234	89.1817	3.89	0.0915852	-0.57724	-0.384379	10.8333	117.361	2100	1610	7.38399	7.64969	-0.467362	-0.235616	8	1
4112	6	265.808	2	5.58277	0	144			38	18.3256	1		2.56	2.07	0.808472	0.940007	0.727549	68.4306	5.37	0.257894	-0.273858	-0.0654128	11.2583	126.75	2560	2070	7.6353	7.84776	-0.220866	-4.46549e-05	8	1
4112	7	227.994	1	5.42932	0	149			39	17.5668	1		2.75	2.21	0.803589	1.0116	0.792992	93.1326	5.82	-0.146496	-0.0921647	-0.217707	11.7583	138.258	2750	2210	7.70075	7.91936	-0.28325	-0.0079671	8	1
4113	2	743.305	3	6.61111	0	129			25	15.0231			2.21	2.07	0.936646	0.792992	0.727549	84.916	5.94	-1.37086	-2.5279	-2.73557	11.4917	132.058	2210	2070	7.6353	7.70075	0.254046	0.161759	9	1
4113	3	616.208	3	6.42358	0	133			26	14.6984			2.43	2.22	0.913574	0.887891	0.797507	73.7036	5.57	-1.73649	-2.46321	-2.86534	11.9833	143.6	2430	2220	7.70526	7.79565	0.266909	0.245087	9	1
4113	4	616.208	3	6.42358	0	136	73.1	53.75	31	16.7604			2.66	2.43	0.913452	0.978326	0.887891	70.125	6.92	-0.692465	-2.56486	-2.0302	12.5583	157.712	2660	2430	7.79565	7.88608	0.318972	0.300116	9	1
4113	5	531.542	2	6.27578	0	139			35	18.115			2.72	2.51	0.922729	1.00063	0.920283	89.1817	6.31	-0.251004	-2.68907	-1.62459	13.1167	172.047	2720	2510	7.82804	7.90839	0.238369	0.186097	9	1
4113	6	531.542	2	6.27578	0	141			38	19.1137			3.23	3.03	0.937988	1.17248	1.10856	68.466	7.91	0.0226715	-2.70315	-1.33943	13.5583	183.828	3230	3030	8.01632	8.08024	0.622716	0.549602	9	1
4113	7	227.994	1	5.42932	0	145			40	19.025			3.25	2.99	0.919922	1.17866	1.09527	93.1326	7.76	-0.114802	-2.3562	-1.27393	14.05	197.403	3250	2990	8.00303	8.08641	0.391101	0.375766	9	1
4114	2	371.704	2	5.9181	1	135			33	18.107	0	0	1.74	1.63	0.936768	0.553885	0.48858	87.2229	3.5	0.744025	-0.209238	0.465027	9.49167	90.0917	1740	1630	7.39634	7.46164	-0.400497	-0.535459	9	1
4114	3	308.147	2	5.73058	1	139	70	50.3597	36	18.6326	0	0	2.46	2.25	0.914551	0.900161	0.81093	73.7494	4.85	0.806343	0.0267096	0.600293	10.0083	100.167	2460	2250	7.71869	7.80792	0.0437623	0.000971837	9	1
4114	5	265.808	2	5.58277	1	148			44	20.0877	0		1.55	1.52	0.980591	0.438255	0.41871	89.2109	5.41	0.972421	0.477934	0.855712	11.15	124.323	1550	1520	7.32647	7.34601	-1.13085	-1.3735	9	1
4114	6	265.808	2	5.58277	1	150			47	20.8889	0		2.02	1.93	0.955444	0.703098	0.65752	68.4306	5.99	1.08766	0.432585	0.917138	11.5833	134.174	2020	1930	7.56528	7.61085	-0.872015	-1.06483	9	1
4114	7	227.994	1	5.42932	1	157			49	19.8791	0		2.28	2.21	0.969238	0.824175	0.792992	92.9604	6.25	0.713246	0.943022	0.83314	12.0667	145.604	2280	2210	7.70075	7.73193	-0.945943	-1.15313	9	1
4115	4				0	138	71.5	51.8116	33	17.3283	0		2.87	2.46	0.857056	1.05431	0.900161	70.0792	6.3	-0.0358755	-0.790273	-0.596779	10.95	119.902	2870	2460	7.80792	7.96207	0.4124	0.567624
4115	5				0	144			36	17.3611			2.77	2.52	0.909668	1.01885	0.924259	89.2109	5.64	-0.168239	-0.51722	-0.490497	11.5167	132.634	2770	2520	7.83201	7.9266	0.246463	0.237726
4116	4	77.0153	1	4.344	0	150	80	53.3333	45	20	1		2.97	2.59	0.871948	1.08856	0.951658	70.5271	5.31	0.732528	0.373687	0.639428	11.4417	130.912	2970	2590	7.85941	7.99632	0.0548443	0.14168	6	1
4116	5	66.4335	1	4.1962	0	151			49	21.4903	1		2.79	2.6	0.931885	1.02604	0.955511	89.422	5.35	0.981015	-0.0660569	0.734355	12.0083	144.2	2790	2600	7.86327	7.9338	-0.0638179	-0.186029	6	1
4116	6	66.4335	1	4.1962	0	152			50	21.6413			2.92	2.85	0.975952	1.07158	1.04732	68.466	5.14	0.937754	-0.31248	0.64248	12.4417	154.795	2920	2850	7.95507	7.97934	0.0849444	-0.16043	6	1
4116	7	56.9826	1	4.04275	0	153			51	21.7865			3.06	2.74	0.895386	1.11841	1.00796	93.1792	5.93	0.881244	-0.569268	0.531977	12.9333	167.271	3060	2740	7.91571	8.02617	-0.128669	-0.128509	6	1
4117	4	77.0153	1	4.344	1	142	76	53.5211	45	22.317			3.12	2.62	0.839722	1.13783	0.963174	70.6667	6.25	1.4503	-0.425321	0.908153	11.2667	126.938	3120	2620	7.87093	8.04559	0.121624	0.333575	14	3
4117	5	66.4335	1	4.1962	1	145			47	22.3543			2.9	2.42	0.834473	1.06471	0.883767	89.6109	6.06	1.35484	-0.447827	0.783141	11.8333	140.028	2900	2420	7.79152	7.97247	-0.243678	-0.0573082	14	3
4118	4	77.0153	1	4.344	1	134	72	53.7313	27	15.0368	0		2.23	2.04	0.914795	0.802002	0.71295	70.5271	5.24	-0.910531	-0.555926	-0.897885	9.78333	95.7136	2230	2040	7.62071	7.70976	0.048917	0.0107408	9	1
4118	5	66.4335	1	4.1962	1	138			29	15.2279			2.1	1.91	0.909424	0.741937	0.647103	89.7831	5.16	-0.933318	-0.364025	-0.828324	10.3417	106.95	2100	1910	7.55486	7.64969	-0.241831	-0.28327	9	1
4118	6	66.4335	1	4.1962	1	138			31	16.2781	0		2.39	2.18	0.912109	0.871293	0.779325	68.2083	5.68	-0.396553	-0.651988	-0.694077	10.7833	116.28	2390	2180	7.68708	7.77905	-0.0249983	-0.0542749	9	1
4118	7	56.9826	1	4.04275	1	140			31	15.8163	1		2.28	2.16	0.947266	0.824175	0.770108	94.0424	5.75	-0.8147	-0.709771	-1.03203	11.2667	126.938	2280	2160	7.67786	7.73193	-0.142219	-0.259578	9	1
4118	8	208.23	1	5.33864	1	144			36	17.3611	1	0	2.48	2.29	0.92334	0.908259	0.828552	81.9913	5.74	-0.298494	-0.999089	-0.876	12.3667	152.934	2480	2290	7.73631	7.81601	-0.269366	-0.330909	9	1
4118	9	208.23	1	5.33864	1	147			38	17.5853	1	0	2.64	2.37	0.897705	0.970779	0.86289	72.7467	5.88	-0.339025	-1.0485	-0.90279	12.85	165.122	2640	2370	7.77065	7.87853	-0.360015	-0.34493	9	1
4118	10	195.764	1	5.27691	1	151			39	17.1045	1	0	2.92	2.67	0.914307	1.07158	0.982078	79.7944	6.22	-0.707056	-0.927329	-1.03529	13.2917	176.668	2920	2670	7.88983	7.97934	-0.271221	-0.271797	9	1
4118	11	195.764	1	5.27691	1	155			42	17.4818	0	0	3.02	2.86	0.946899	1.10526	1.05082	71.2623	7.53	-0.670576	-0.897565	-0.942305	13.75	189.062	3020	2860	7.95858	8.01301	-0.33269	-0.425625	9	1
4118	12	186.387	1	5.22783	1	158			43	17.2248	1	0	3.41	3.22	0.944214	1.22671	1.16938	54.1826	7.49	-0.942977	-0.895943	-1.08092	14.1583	200.458	3410	3220	8.07714	8.13447	-0.119108	-0.177454	9	1
4119	4	308.147	2	5.73058	1	137	71	51.8248	26	13.8526		1	2.29	1.99	0.868896	0.828552	0.688135	70.7667	4.27	-1.92777	-0.0908388	-1.16095	9.78333	95.7136	2290	1990	7.59589	7.73631	-0.0752073	0.00256948	12	2
4119	5	265.808	2	5.58277	1	143			29	14.1816		1	2.24	1.99	0.888306	0.806476	0.688135	89.1817	4.84	-1.77196	0.376344	-0.828324	10.3333	106.778	2240	1990	7.59589	7.71423	-0.312558	-0.287154	12	2
4119	6	265.808	2	5.58277	1	143			30	14.6706		1	2.61	2.28	0.873535	0.95935	0.824175	68.2083	5.03	-1.47601	0.0746355	-0.896725	10.7667	115.921	2610	2280	7.73193	7.86711	-0.0703823	0.0305126	12	2
4120	4				1	151	78.5	51.9868	52	22.806		1	3.03	2.48	0.818481	1.10856	0.908259	70.0792	6.41	1.49483	0.634038	1.37286	11.5167	132.634	3030	2480	7.81601	8.01632	-0.417809	-0.172066
4121	5	531.542	2	6.27578	0	152			37	16.0145			2.42	2.25	0.929688	0.883767	0.81093	89.6109	6.21	-0.639048	1.13545	-0.00282828	10.9583	120.085	2420	2250	7.71869	7.79152	-0.207347	-0.285477	18	3
4121	6	531.542	2	6.27578	0	155			42	17.4818			2.76	2.5	0.905762	1.01523	0.916291	68.1986	7.38	-0.0982604	1.04841	0.325455	11.4	129.96	2760	2500	7.82405	7.92299	-0.156178	-0.162519	18	3
4121	7	455.924	2	6.12233	0	159			44	17.4044			2.81	2.6	0.925171	1.03318	0.955511	93.9847	7.21	-0.233604	1.1842	0.32782	11.8917	141.412	2810	2600	7.86327	7.94094	-0.268434	-0.324176	18	3
4121	8	884.788	3	6.78535	0	160			48	18.75	0	0	3.42	3.18	0.92981	1.22964	1.15688	81.9913	7.86	0.00479958	0.385703	0.213222	12.9833	168.567	3420	3180	8.06464	8.1374	0.100021	0.0566148	18	3
4121	9	624.573	3	6.43707	0	163			49	18.4425	0	0	3.03	2.89	0.953735	1.10856	1.06126	72.7467	6.79	-0.201654	0.603448	0.153482	13.4583	181.127	3030	2890	7.96901	8.01632	-0.381473	-0.519459	18	3
4121	10	587.183	3	6.37534	0	164			49	18.2183	0	0	3.07	3.01	0.980347	1.12168	1.10194	79.7944	7.58	-0.40478	0.560568	-0.0247819	13.9	193.21	3070	3010	8.0097	8.02943	-0.370936	-0.583024	18	3
4121	11	391.473	2	5.96992	0	164			51	18.9619	0	0	3.18	3.08	0.968506	1.15688	1.12493	71.2623		-0.20851	0.44632	0.0558505	14.3667	206.401	3180	3080	8.03269	8.06464	-0.401647	-0.584562	18	3
4121	12	559.058	3	6.32625	0	164			50	18.5901	0	0	3.12	2.97	0.951904	1.13783	1.08856	54.1826	7.7	-0.442344	0.362742	-0.173347	14.7833	218.547	3120	2970	7.99632	8.04559	-0.569908	-0.694087	18	3
5001	2	371.704	2	5.9181	1	141			46	23.1377	1		2.97	2.72	0.915771	1.08856	1.00063	82.5958	5.26	1.37475	-1.6191	0.263901	12.5667	157.921	2970	2720	7.90839	7.99632	0.163866	0.118441	9	1
5001	3	308.147	2	5.73058	1	145	74.3	51.2414	49	23.3056	1		3.09	2.77	0.896362	1.12817	1.01885	72.8959	6.03	1.31108	-1.60796	0.240537	13.1583	173.142	3090	2770	7.9266	8.03593	-0.00405052	0.0116632	9	1
5001	5	265.808	2	5.58277	1	154			52	21.9261	1		3.95	3.59	0.908813	1.37372	1.27815	89.3116	6.32	0.829162	-1.37216	-0.0134209	14.1583	200.458	3950	3590	8.18591	8.28147	0.313259	0.370702	9	1
5001	6	265.808	2	5.58277	1	166			55	19.9594	1		4.3	3.96	0.920898	1.45861	1.37624	68.2507	7.87	0.144302	-0.24513	0.0636654	14.6417	214.378	4300	3960	8.284	8.36637	-0.00304032	0.0571004	9	1
5001	7	56.9826	1	4.04275	1	166			52	18.8707	1		4.37	3.15	0.720703	1.47476	1.1474	92.9604	7.48	-0.423048	-0.571565	-0.513948	15.1083	228.262	4370	3150	8.05516	8.38252	-0.827941	0.124927	9	1
5002	1	92.9002	1	4.53153	1	132			36	20.6612			2.52	2.19	0.869019	0.924259	0.783902	97.5528	4.97	1.42206	-0.808312	0.796114	9.66667	93.4445	2520	2190	7.69166	7.83201	0.215124	0.287538	16	3
5002	2	92.9002	1	4.53153	1	135			39	21.3992			2.54	2.19	0.862183	0.932164	0.783902	82.5958	4.95	1.49141	-0.641494	0.924825	10.0917	101.842	2540	2190	7.69166	7.83992	0.075695	0.158304	16	3
5002	3	77.0153	1	4.344	1	139	74.8	53.813	44	22.7731			2.82	2.43	0.861694	1.03674	0.887891	71.6737	5.39	1.63024	-0.44805	1.12437	10.6667	113.778	2820	2430	7.79565	7.94449	0.116831	0.223049	16	3
5002	5	66.4335	1	4.1962	1	145			43	20.4518			3.3	2.81	0.85144	1.19392	1.03318	89.3116	6.37	0.961888	-0.316799	0.470411	11.6833	136.5	3300	2810	7.94094	8.10168	0.227527	0.441564	16	3
5002	6	66.4335	1	4.1962	1	149			53	23.8728			3.21	2.79	0.869141	1.16627	1.02604	66.7375	6.84	1.56547	-0.183525	1.12613	12.1667	148.028	3210	2790	7.9338	8.07403	-0.0889453	0.0181626	16	3
5002	7	227.994	1	5.42932	1	149			53	23.8728	0		3.54	3.01	0.85022	1.26413	1.10194	92.4708	7.68	1.50256	-0.556237	0.918024	12.6167	159.18	3540	3010	8.0097	8.17188	0.0831844	0.298448	16	3
5003	1				0	139			36	18.6326			2.08	1.82	0.875	0.732368	0.598836	97.5528	5.2	0.953847	1.13338	1.18216	8.79167	77.2934	2080	1820	7.50659	7.64012	-0.107579	-0.111363	14	3
5003	2				0	143			38	18.5828		1	2.4	2.14	0.891602	0.875469	0.760806	83.0875	5.76	0.838403	1.38998	1.16536	9.20833	84.7934	2400	2140	7.66856	7.78322	0.100471	0.0924986	14	3
5003	3				0	149	79.7	53.4899	41	18.4676		1	2.68	2.4	0.895508	0.985817	0.875469	72.83	6.64	0.661948	1.77474	1.14613	9.8	96.04	2680	2400	7.78322	7.89357	0.0866832	0.0924825	14	3
5004	1				0	135			32	17.5583			2.29	1.98	0.864624	0.828552	0.683097	97.5528	5.17	0.715015	0.948444	0.962461	8.26667	68.3378	2290	1980	7.59085	7.73631	0.209017	0.268472	8	1
5004	2				0	140			38	19.3878	0		2.29	1.99	0.868896	0.828552	0.688135	82.5958	4.47	1.18791	1.35991	1.45642	8.69167	75.5451	2290	1990	7.59589	7.73631	0.0630305	0.0924507	8	1
5004	3				0	147	73.3	49.8639	45	20.8247	1		2.46	2.27	0.922729	0.900161	0.81978	72.83	5.37	1.39698	1.91017	1.78385	9.28333	86.1803	2460	2270	7.72754	7.80792	0.0207964	-0.0850218	8	1
5006	1	743.305	3	6.61111	1	138			32	16.8032			2.47	2.19	0.886597	0.904218	0.783902	97.5528	5.98	0.424771	1.07188	0.862096	8.63333	74.5344	2470	2190	7.69166	7.81197	0.148362	0.19165	11	2
5006	2	743.305	3	6.61111	1	141			35	17.6047	1		2.29	1.99	0.868896	0.828552	0.688135	82.5958	4.4	0.67367	1.15736	1.04864	9.05833	82.0534	2290	1990	7.59589	7.73631	-0.194959	-0.139903	11	2
5006	3	616.208	3	6.42358	1	148			36	16.4354	1		2.41	2.14	0.88794	0.879627	0.760806	71.6737	6.56	-0.00051169	1.71223	0.844423	9.64167	92.9617	2410	2140	7.66856	7.78738	-0.310931	-0.280481	11	2
5006	4	616.208	3	6.42358	1	148	73.2	50.137	36	16.4354			2.62	2.34	0.893066	0.963174	0.850151	70.1993	6.38	-0.129927	1.29986	0.550697	10.1083	102.178	2620	2340	7.75791	7.87093	-0.151755	-0.112141	11	2
5006	5	531.542	2	6.27578	1	151			40	17.5431	1		2.66	2.22	0.834473	0.978326	0.797507	88.9005	5.31	0.238154	1.27578	0.70885	10.65	113.423	2660	2220	7.70526	7.88608	-0.457603	-0.269196	11	2
5006	6	531.542	2	6.27578	1	153			40	17.0874	1		2.73	2.2	0.805786	1.0043	0.788457	66.7375	6.7	-0.0753541	1.23197	0.467371	11.1417	124.137	2730	2200	7.69621	7.91206	-0.595758	-0.314218	11	2
5006	7	227.994	1	5.42932	1	154			44	18.5529	1		2.87	2.49	0.867554	1.05431	0.912283	92.2785	7.71	0.398967	0.971361	0.624499	11.5917	134.367	2870	2490	7.82004	7.96207	-0.436053	-0.318838	11	2
5007	1	1114.91	3	7.01653	1	141			32	16.0958			2.6	2.4	0.922974	0.955511	0.875469	97.5528	5.92	-0.0398526	1.15736	0.611071	9.05	81.9025	2600	2400	7.78322	7.86327	0.238437	0.204156	14	3
5007	2	1114.91	3	7.01653	1	141			36	18.1077	0	0	2.65	2.21	0.833862	0.97456	0.792992	82.5958	4.93	0.763952	0.792586	0.940273	9.46667	89.6178	2650	2210	7.70075	7.88231	-0.0201002	0.169772	14	3
5007	3	924.269	3	6.829	1	148			37	16.8919	1	0	3.2	2.68	0.837402	1.16315	0.985817	71.6737	6.28	0.119573	1.36644	0.731395	10.05	101.003	3200	2680	7.89357	8.07091	0.177189	0.452274	14	3
5007	4	924.269	3	6.829	1	151	74	49.0066	39	17.1045	0		3.54	2.83	0.799316	1.26413	1.04028	69.2111	6.9	0.0887067	1.40479	0.687735	10.5083	110.425	3540	2830	7.94803	8.17188	0.160133	0.62164	14	3
5007	5	797.276	3	6.6812	1	158			41	16.4237	1	0	3.8	3.18	0.836792	1.335	1.15688	88.9005	6.34	-0.387596	1.97958	0.631664	11.0583	122.287	3800	3180	8.06464	8.24276	0.173074	0.552791	14	3
5007	6	797.276	3	6.6812	1	164			42	15.6157	0		4.45	3.48	0.781982	1.4929	1.24703	66.2708	8.01	-1.02104	2.3563	0.455806	11.5583	133.595	4450	3480	8.15479	8.40066	0.152111	0.894691	14	3
5007	7	455.924	2	6.12233	1	164			47	17.4747	0	0	4.54	3.73	0.821533	1.51293	1.31641	92.2785	8.23	-0.150137	1.91656	0.692533	12	144	4540	3730	8.22416	8.42068	0.281017	0.841533	14	3
5008	1	92.9002	1	4.53153	0	131			35	20.3951			2.25	1.79	0.795532	0.81093	0.582216	97.5528	4.34	1.46973	0.0730351	1.21066	8.55833	73.2451	2250	1790	7.48997	7.71869	0.0804755	0.274686	12	2
5008	2	92.9002	1	4.53153	0	135			34	18.6557	1	0	2.3	1.83	0.795532	0.832909	0.604316	83.9035	4.52	0.920835	0.366058	0.825232	8.96667	80.4011	2300	1830	7.51207	7.74066	0.00704304	0.217006	12	2
5008	3	77.0153	1	4.344	0	139			42	21.738	1		2.57	2.01	0.781982	0.943906	0.698135	71.6737	5.39	1.52678	0.515283	1.38527	9.55833	91.3617	2570	2010	7.60589	7.85166	-0.00908017	0.258918	12	2
5008	4	77.0153	1	4.344	0	140	73	52.1429	45	22.9592	1	0	2.6	2.05	0.788452	0.955511	0.71784	69.5486	5.84	1.64106	0.264522	1.38444	10.0167	100.334	2600	2050	7.6256	7.86327	-0.0628285	0.181189	12	2
5008	5	66.4335	1	4.1962	0	144			48	23.1481	1		2.9	2.2	0.758545	1.06471	0.788457	88.9005	6.17	1.56311	0.345279	1.33263	10.5667	111.654	2900	2200	7.69621	7.97247	-0.0914904	0.290541	12	2
5008	6	66.4335	1	4.1962	0	149			49	22.0711	1	0	3.15	2.49	0.790405	1.1474	0.912283	66.2708	7.03	1.29189	0.647499	1.20586	11.0583	122.287	3150	2490	7.82004	8.05516	-0.00447323	0.338671	12	2
5008	7	227.994	1	5.42932	0	151			55	24.1217	0	0	3.2	2.59	0.809326	1.16315	0.951658	92.2785	7.06	1.5582	0.425672	1.42523	11.5083	132.442	3200	2590	7.85941	8.07091	-0.0850137	0.177677	12	2
5009	1	371.704	2	5.9181	0	131			32	18.6469			2.21	2.12	0.959229	0.792992	0.751416	97.5528	5.1	0.878161	-0.409709	0.42867	9.13333	83.4178	2210	2120	7.65917	7.70075	0.394862	0.231075	9	1
5009	2	371.704	2	5.9181	0	134			35	19.4921			2.38	2.24	0.941162	0.8671	0.806476	83.0875	5.77	1.02189	-0.254021	0.595615	9.55	91.2025	2380	2240	7.71423	7.77486	0.391188	0.266578	9	1
5009	3	308.147	2	5.73058	0	139			36	18.6326			2.76	2.63	0.952881	1.01523	0.966984	71.6737	6.88	0.6351	0.0500769	0.367724	10.1333	102.684	2760	2630	7.87474	7.92299	0.616967	0.482426	9	1
5009	4	308.147	2	5.73058	0	140	75	52.6316	40	20.4082			2.78	2.62	0.942383	1.02245	0.963174	69.5486	7.27	1.01416	-0.21931	0.561695	10.5917	112.183	2780	2620	7.87093	7.93021	0.504987	0.382935	9	1
5009	5	265.808	2	5.58277	0	146			40	18.7652			2.85	2.66	0.933227	1.04732	0.978326	88.9005	7.08	0.443577	0.158612	0.278441	11.1417	124.137	2850	2660	7.88608	7.95507	0.341005	0.256841	9	1
5009	6	265.808	2	5.58277	0	150			43	19.1111			3.18	2.99	0.940185	1.15688	1.09527	68.2507	7.08	0.439343	0.207901	0.347701	11.6333	135.334	3180	2990	8.00303	8.06464	0.474396	0.382438	9	1
5009	7	455.924	2	6.12233	0	150			48	21.3333			3.38	3.1	0.917114	1.21788	1.1314	92.2785	7.56	0.929771	-0.281423	0.606049	12.0833	146.007	3380	3100	8.03916	8.12563	0.476628	0.447784	9	1
5010	2	371.704	2	5.9181	0	134			27	15.0368	1	1	1.78	1.56	0.876343	0.576613	0.444686	82.5958	4.03	-0.779373	-0.125512	-0.66123	9.35	87.4225	1780	1560	7.35244	7.48437	-0.225347	-0.238492	9	1
5010	3	308.147	2	5.73058	0	138			29	15.2279	0		2.1	1.95	0.928467	0.741937	0.667829	72.83	4.55	-0.810941	0.0345165	-0.651069	9.93333	98.6711	2100	1950	7.57558	7.64969	0.0206813	-0.0657803	9	1
5010	4	308.147	2	5.73058	0	138	70	50.7246	29	15.2279	1	1	2.25	2.05	0.911011	0.81093	0.71784	69.2111	5.01	-0.920523	-0.298441	-0.935268	10.3833	107.814	2250	2050	7.6256	7.71869	0.0795562	0.0427058	9	1
5010	5	265.808	2	5.58277	0	142			30	14.878	1	1	2.38	2.15	0.90332	0.8671	0.765468	88.9005	5.05	-1.29755	-0.234186	-1.13422	10.9333	119.538	2380	2150	7.67322	7.77486	0.030941	0.0257885	9	1
5010	6	265.808	2	5.58277	0	147			32	14.8086	1	1	2.53	2.3	0.909058	0.928219	0.832909	65.8111	5.44	-1.48613	-0.0310263	-1.0919	11.4333	130.721	2530	2300	7.74066	7.83597	-0.0159332	-0.0203859	9	1
5010	7	227.994	1	5.42932	0	148			36	16.4354	1	1	2.45	2.22	0.906006	0.896088	0.797507	92.2785	5.38	-0.672283	-0.309007	-0.689258	11.8667	140.818	2450	2220	7.70526	7.80384	-0.213133	-0.233917	9	1
5012	1	1114.91	3	7.01653	1	129			26	15.6241			2.12	1.71	0.806519	0.751416	0.536493	97.5528	4.41	-0.403386	-1.03924	-0.864993	9.36667	87.7344	2120	1710	7.44425	7.65917	-0.112853	0.0682893	12	2
5012	2	1114.91	3	7.01653	1	130			21	12.426	1		1.99	1.64	0.824097	0.688135	0.494696	83.9035	4.17	-3.6935	-1.18446	-2.90733	9.79167	95.8767	1990	1640	7.40245	7.59589	-0.201631	-0.066098	12	2
5012	3	924.269	3	6.829	1	133			28	15.8291	1		2.19	1.83	0.835571	0.783902	0.604316	72.83	4.56	-0.540553	-1.11741	-1.05808	10.3833	107.814	2190	1830	7.51207	7.69166	-0.173226	-0.0475069	12	2
5012	4	924.269	3	6.829	1	135	68	50.3704	36	19.7531	1		2.17	1.8	0.829468	0.774727	0.587787	69.2111	4.22	0.953963	-1.1497	0.0934856	10.8333	117.361	2170	1800	7.49554	7.68248	-0.357057	-0.247484	12	2
5012	5	797.276	3	6.6812	1	139			29	15.0096	0		2.37	1.98	0.835327	0.86289	0.683097	88.9005	4.83	-1.39534	-0.911877	-1.51761	11.3833	129.58	2370	1980	7.59085	7.77065	-0.273134	-0.116096	12	2
5012	6	797.276	3	6.6812	1	142			32	15.8699	1		2.4	1.96	0.81665	0.875469	0.672944	66.7375	4.89	-0.963095	-0.861892	-1.23555	11.8667	140.818	2400	1960	7.5807	7.78322	-0.452278	-0.252428	12	2
5012	7	683.855	3	6.52775	1	142			33	16.3658	1		2.59	2.15	0.830078	0.951658	0.765468	92.2785	5.06	-0.82279	-1.27022	-1.39414	12.3167	151.7	2590	2150	7.67322	7.85941	-0.311913	-0.116585	12	2
5013	1	743.305	3	6.61111	0	126			31	19.5263			1.87	1.64	0.876953	0.625938	0.494696	97.5528	4.32	1.14666	-1.17139	0.323755	9.00833	81.1501	1870	1640	7.40245	7.53369	0.0227775	-0.000924808	14	3
5013	2	743.305	3	6.61111	0	128			33	20.1416			1.87	1.62	0.866211	0.625938	0.482426	80.1438	4.63	1.20558	-1.14926	0.36534	9.45	89.3025	1870	1620	7.39018	7.53369	-0.0851499	-0.096647	14	3
5013	3	616.208	3	6.42358	0	132			36	20.6612			2.14	1.85	0.86438	0.760806	0.615186	71.6737	5.52	1.19864	-0.937921	0.418908	10.0083	100.167	2140	1850	7.52294	7.66856	0.000222759	0.0181746	14	3
5013	4	616.208	3	6.42358	0	134	70	52.2388	39	21.7198			2.29	1.98	0.864624	0.828552	0.683097	69.2111	5.29	1.33685	-0.950657	0.542424	10.4667	109.551	2290	1980	7.59085	7.73631	0.0208676	0.04651	14	3
5013	5	531.542	2	6.27578	0	137			41	21.8445			2.26	1.87	0.827393	0.815365	0.625938	88.7463	4.22	1.24697	-1.00275	0.440071	11.0167	121.367	2260	1870	7.53369	7.72312	-0.219971	-0.121791	14	3
5013	6	531.542	2	6.27578	0	141			44	22.1317			2.36	2.15	0.911011	0.858662	0.765468	68.2507	5.43	1.20969	-0.920449	0.496264	11.5	132.25	2360	2150	7.67322	7.76642	-0.117269	-0.208878	14	3
5013	7	227.994	1	5.42932	0	144			48	23.1481			2.62	2.29	0.874023	0.963174	0.828552	92.2785	5.97	1.32708	-0.927505	0.682109	11.9583	143.002	2620	2290	7.73631	7.87093	-0.150109	-0.139185	14	3
5014	3	1309.35	3	7.17728	1	137	72.7	53.0657	20	10.6559	1	1	2.66	2.33	0.875854	0.978326	0.845868	71.6737	4.97	-7.33186	-0.337048	-3.62271	10.1083	102.178	2660	2330	7.75362	7.88608	0.310569	0.437021	12	2
5014	5	1129.44	3	7.02948	1	144			23	11.0918	1	1	2.86	2.42	0.846069	1.05082	0.883767	89.3116	5.61	-6.47009	-0.0218645	-3.06354	11.1167	123.58	2860	2420	7.79152	7.95858	0.100485	0.336737	12	2
5014	7	455.924	2	6.12233	1	147			52	24.0641	1	1	3.02	2.62	0.867432	1.10526	0.963174	92.9604	5.62	1.60768	-0.38073	1.08796	12.0667	145.604	3020	2620	7.87093	8.01301	-0.170738	-0.0822938	12	2
5016	2				1	131			27	15.7333	0		2.06	1.8	0.873779	0.722706	0.587787	79.8812	3.07	-0.293926	-0.582881	-0.49228	9.15	83.7225	2060	1800	7.49554	7.63046	-0.0502114	-0.0186528	6	1
5016	3				1	135			28	15.3635	1		2.36	2.07	0.877075	0.858662	0.727549	72.8064	4.86	-0.658726	-0.337677	-0.598701	9.71667	94.4136	2360	2070	7.6353	7.76642	0.0764301	0.136942	6	1
5016	4				1	136	76.5	56.25	28	15.1384			2.46	2.15	0.873901	0.900161	0.765468	69.5486	5.13	-0.949863	-0.5479	-0.942845	10.1667	103.361	2460	2150	7.67322	7.80792	0.0960546	0.176328	6	1
5016	5				1	140			30	15.3061			2.56	2.19	0.855469	0.940007	0.783902	89.3116	4.99	-0.975196	-0.301697	-0.840148	10.7167	114.847	2560	2190	7.69166	7.84776	-0.030487	0.106701	6	1
5016	7	56.9826	1	4.04275	1	144			33	15.9143	0		2.83	2.54	0.897461	1.04028	0.932164	92.9604	6.31	-0.882381	-0.455049	-0.934877	11.6833	136.5	2830	2540	7.83992	7.94803	0.0895557	0.140762	6	1
5017	1	371.704	2	5.9181	0	124			22	14.308			1.72	1.67	0.970825	0.542324	0.512824	97.5528	4.79	-1.14019	-1.31739	-1.56115	8.78333	77.1469	1720	1670	7.42058	7.45008	0.14892	-0.0231518	8	1
5017	2	371.704	2	5.9181	0	125			23	14.72	0		1.34	1.34	1	0.29267	0.29267	83.0875	4.92	-0.944036	-1.46468	-1.55869	9.2	84.64	1340	1340	7.20042	7.20042	-0.204382	-0.429105	8	1
5017	3	308.147	2	5.73058	0	130			24	14.2012	0		1.88	1.86	0.989258	0.631272	0.620577	72.8959	5.46	-1.45529	-1.0681	-1.69663	9.79167	95.8767	1880	1860	7.52833	7.53903	0.141984	-0.0635997	8	1
5017	4	308.147	2	5.73058	0	131	67.5	51.5267	25	14.5679	0		2.09	2.06	0.985596	0.737164	0.722706	69.2111	6.01	-1.32184	-1.27316	-1.79042	10.2417	104.892	2090	2060	7.63046	7.64492	0.313416	0.115088	8	1
5017	5	265.808	2	5.58277	0	137			29	15.451			2.11	2.1	0.995239	0.746688	0.741937	88.7463	5.83	-0.901674	-0.787342	-1.22054	10.7917	116.46	2110	2100	7.64969	7.65444	0.11149	-0.116184	8	1
5017	6	265.808	2	5.58277	0	143			33	16.1377			1.97	1.92	0.974609	0.678033	0.652325	68.2507	6.53	-0.664962	-0.409622	-0.80944	11.2667	126.938	1970	1920	7.56008	7.58579	-0.296375	-0.492344	8	1
5017	7	227.994	1	5.42932	0	145			37	17.5981	0		2.84	2.71	0.954224	1.0438	0.996949	92.2785	6.19	-0.133918	-0.629506	-0.492165	11.7333	137.671	2840	2710	7.9047	7.95156	0.398955	0.267712	8	1
5018	1	371.704	2	5.9181	0	122			23	15.4528			1.54	1.34	0.870117	0.431782	0.29267	97.5528	3.74	-0.346554	-1.53178	-1.13158	8.64167	74.6784	1540	1340	7.20042	7.33954	-0.119534	-0.145783	9	1
5018	2	371.704	2	5.9181	0	124			23	14.9584	0		1.57	1.4	0.891602	0.451076	0.336472	83.9035	3.76	-0.747423	-1.51086	-1.43694	9.05833	82.0534	1570	1400	7.24423	7.35883	-0.126395	-0.182396	9	1
5018	3	308.147	2	5.73058	0	130			26	15.3846			1.75	1.56	0.891357	0.559616	0.444686	71.6737	4.29	-0.633051	-0.947697	-1.06478	9.64167	92.9617	1750	1560	7.35244	7.46737	-0.135462	-0.178566	9	1
5018	4	308.147	2	5.73058	0	133	67.5	50.7519	27	15.2637			1.88	1.69	0.898926	0.631272	0.524728	69.2111	4.37	-0.83309	-0.846948	-1.18645	10.1	102.01	1880	1690	7.43248	7.53903	-0.112059	-0.156629	9	1
5018	5	265.808	2	5.58277	0	139			31	16.0447			1.93	1.69	0.87561	0.65752	0.524728	89.3116	4.11	-0.557153	-0.432712	-0.779176	10.6583	113.6	1930	1690	7.43248	7.56528	-0.319295	-0.323367	9	1
5018	6	265.808	2	5.58277	0	143			33	16.1377			2.2	2	0.909058	0.788457	0.693147	68.2507	5.04	-0.620388	-0.251268	-0.703098	11.1417	124.137	2200	2000	7.6009	7.69621	-0.170841	-0.217483	9	1
5018	7	227.994	1	5.42932	0	145			37	17.5981			2.28	2.05	0.899048	0.824175	0.71784	92.2785	5	-0.0928816	-0.464864	-0.395078	11.6	134.56	2280	2050	7.6256	7.73193	-0.258456	-0.290192	9	1
5018	8	416.401	2	6.03165	0	149			44	19.8189	1	0	2.62	2.39	0.912109	0.963174	0.871293	81.9913	6.11	0.420968	-0.941646	-0.0744667	12.7167	161.714	2620	2390	7.77905	7.87093	-0.210467	-0.26956	9	1
5018	9	208.23	1	5.33864	0	151			45	19.736	1	0	2.26	1.95	0.862793	0.815365	0.667829	72.7467	4.29	0.293986	-1.02695	-0.183551	13.2	174.24	2260	1950	7.57558	7.72312	-0.778852	-0.759105	9	1
5018	10	391.473	2	5.96992	0	151			46	20.1745	0	0	2.6	2.4	0.922974	0.955511	0.875469	79.7944	5.93	0.343371	-1.2641	-0.240195	13.6417	186.095	2600	2400	7.78322	7.86327	-0.399994	-0.494834	9	1
5018	11	195.764	1	5.27691	0	152			47	20.3428	0	0	1.79	1.63	0.910523	0.582216	0.48858	71.2623		0.298722	-1.3179	-0.312364	14.1083	199.045	1790	1630	7.39634	7.48997	-1.2724	-1.4099	9	1
5018	12	372.723	2	5.92083	0	152			45	19.4771	0	0	2.65	2.38	0.898071	0.97456	0.8671	54.1826	4.81	-0.0581589	-1.4348	-0.729153	14.5167	210.734	2650	2380	7.77486	7.88231	-0.561994	-0.57729	9	1
5019	1	743.305	3	6.61111	0	135			31	17.0096			2.28	2.08	0.912231	0.824175	0.732368	97.5528	5.7	0.188773	-0.0982756	-0.00680798	9.53333	90.8845	2280	2080	7.64012	7.73193	0.240791	0.193115	12	2
5019	2	743.305	3	6.61111	0	138			35	18.3785			2.28	2.12	0.92981	0.824175	0.751416	83.0875	5.84	0.592974	0.0345165	0.335523	9.95	99.0025	2280	2120	7.65917	7.73193	0.140973	0.0394063	12	2
5019	3	616.208	3	6.42358	0	143			37	18.0938			2.58	2.39	0.926269	0.947789	0.871293	72.8959	6.49	0.355902	0.278006	0.24596	10.5417	111.127	2580	2390	7.77905	7.85554	0.22664	0.152116	12	2
5019	4	616.208	3	6.42358	0	145	76	52.4138	39	18.5494			2.75	2.58	0.93811	1.0116	0.947789	69.2111	7.09	0.392494	0.10133	0.205194	10.9917	120.817	2750	2580	7.85554	7.91936	0.298211	0.197291	12	2
5019	5	531.542	2	6.27578	0	148			43	19.6311			2.72	2.55	0.937378	1.00063	0.936093	88.7463	7.52	0.612497	0.0212335	0.390959	11.5417	133.21	2720	2550	7.84385	7.90839	0.09506	-0.0206261	12	2
5019	6	531.542	2	6.27578	0	151			46	20.1745			2.86	2.65	0.926514	1.05082	0.97456	68.2507	7.9	0.657864	-0.0660569	0.452387	12.0167	144.4	2860	2650	7.88231	7.95858	0.0192119	-0.066623	12	2
5019	7	227.994	1	5.42932	0	151			48	21.0517			3.01	2.78	0.923584	1.10194	1.02245	92.2785	7.79	0.784466	-0.522992	0.422044	12.4833	155.834	3010	2780	7.93021	8.0097	0.0705859	-0.00616784	12	2
5020	1				0	124			25	16.2591			2.15	1.83	0.851074	0.765468	0.604316	97.5528	3.99	0.018942	-1.38316	-0.773233	8.85	78.3225	2150	1830	7.51207	7.67322	0.289089	0.375657	9	1
5020	2				0	127			26	16.12			1.97	1.67	0.847656	0.678033	0.512824	82.5958	2.93	-0.153624	-1.19188	-0.828675	9.26667	85.8711	1970	1670	7.42058	7.58579	0.0334012	0.0974704	9	1
5020	3				0	129			29	17.4268			2.23	1.94	0.869873	0.802002	0.662688	71.6737	4.49	0.273357	-1.28531	-0.594261	9.85	97.0225	2230	1940	7.57044	7.70976	0.206049	0.249641	9	1
5020	4				0	132	66	50	29	16.6437			2.3	1.95	0.847778	0.832909	0.667829	70.1993	4.54	-0.181798	-1.1841	-0.935268	10.3167	106.434	2300	1950	7.57558	7.74066	0.115288	0.220695	9	1
5020	5				0	136			31	16.7604			2.47	2.07	0.838013	0.904218	0.727549	89.3116	4.43	-0.257513	-0.99933	-0.889511	10.8583	117.903	2470	2070	7.6353	7.81197	0.0885463	0.239695	9	1
5021	1	371.704	2	5.9181	0	130			34	20.1183			2.05	1.82	0.887695	0.71784	0.598836	97.8	4.94	1.35048	-0.304742	0.929092	8.75	76.5625	2050	1820	7.50659	7.6256	0.102055	0.0692094	9	1
5021	2	371.704	2	5.9181	0	131			36	20.9778			2.15	1.93	0.897583	0.765468	0.65752	82.5958	5.07	1.44726	-0.474696	0.930266	9.16667	84.0278	2150	1930	7.56528	7.67322	0.176522	0.126418	9	1
5021	3	308.147	2	5.73058	0	136			40	21.6263			2.35	2.13	0.906372	0.854415	0.756122	71.6737	5.84	1.45394	-0.137266	1.04218	9.75	95.0625	2350	2130	7.66388	7.76217	0.156483	0.0909236	9	1
5021	4	308.147	2	5.73058	0	137	73	53.2847	42	22.3773			2.47	2.26	0.914917	0.904218	0.815365	69.5486	6.24	1.50994	-0.311645	1.01167	10.2083	104.21	2470	2260	7.72312	7.81197	0.245653	0.162099	9	1
5021	5	265.808	2	5.58277	0	139			29	15.0096			2.61	2.35	0.900269	0.95935	0.854415	88.9005	6.02	-1.16728	-0.504554	-1.22054	10.7583	115.742	2610	2350	7.76217	7.86711	0.312773	0.337087	9	1
5021	6	265.808	2	5.58277	0	146			48	22.5183			2.78	2.53	0.910034	1.02245	0.928219	68.2507	6.95	1.33033	-0.00259968	0.999171	11.2417	126.375	2780	2530	7.83597	7.93021	0.132629	0.068128	9	1
5021	7	227.994	1	5.42932	0	146			50	23.4566			3.09	2.79	0.902832	1.12817	1.02604	92.2785	7.44	1.4231	-0.413004	0.971368	11.7	136.89	3090	2790	7.9338	8.03593	0.320438	0.294529	9	1
5022	1	92.9002	1	4.53153	0	130			34	20.1183			2.1	1.93	0.918945	0.741937	0.65752	97.8	4.54	1.3316	-0.373233	0.877251	8.89167	79.0617	2100	1930	7.56528	7.64969	0.211623	0.119022	9	1
5022	2	92.9002	1	4.53153	0	132			31	17.7915			2.09	1.9	0.909058	0.737164	0.641854	83.9035	4.2	0.553971	-0.378332	0.158701	9.30833	86.6451	2090	1900	7.54961	7.64492	0.125766	0.0653114	9	1
5022	3	77.0153	1	4.344	0	136			40	21.6263	0		2.23	2	0.896851	0.802002	0.693147	71.6737	4.33	1.43679	-0.20159	0.993981	9.89167	97.8451	2230	2000	7.6009	7.70976	0.0269933	-0.0286271	9	1
5022	4	77.0153	1	4.344	0	138	70	50.7246	43	22.5793			2.29	2.08	0.908203	0.828552	0.732368	69.2111	4.83	1.51342	-0.298441	1.01824	10.35	107.122	2290	2080	7.64012	7.73631	-0.00941051	-0.0977724	9	1
5022	5	66.4335	1	4.1962	0	142			47	23.3089			2.28	1.97	0.864014	0.824175	0.678033	88.7463	4.61	1.52921	-0.234186	1.07854	10.9	118.81	2280	1970	7.58579	7.73193	-0.304562	-0.309399	9	1
5024	3				0	146			39	18.2961			3.03	2.68	0.884399	1.10856	0.985817	72.83	5.1	0.5056	0.991897	0.68862	10.1917	103.87	3030	2680	7.89357	8.01632	0.465045	0.545429
5024	4				0	150	75.5	50.3333	40	17.7778			3.23	2.93	0.907104	1.17248	1.075	69.5486	5.49	0.221403	1.17791	0.561695	10.6417	113.245	3230	2930	7.98276	8.08024	0.54756	0.57998
5025	1	371.704	2	5.9181	1	129			29	17.4268			2.08	1.77	0.850952	0.732368	0.570979	97.8	3.84	0.582189	-0.842335	0.0112473	9.1	82.81	2080	1770	7.47873	7.64012	-0.0447186	0.0293631	9	1
5025	2	371.704	2	5.9181	1	131			33	19.2297	1	1	2.24	1.92	0.857056	0.806476	0.652325	83.0875	3.86	1.10211	-0.843285	0.465027	9.51667	90.5669	2240	1920	7.56008	7.71423	-0.00488076	0.0665114	9	1
5025	3	308.147	2	5.73058	1	134			37	20.6059	1	1	2.34	2.11	0.901611	0.850151	0.746688	71.6737	4.88	1.32496	-0.794544	0.682801	10.1	102.01	2340	2110	7.65444	7.75791	0.0403958	0.00952837	9	1
5025	4	308.147	2	5.73058	1	136	72	52.9412	36	19.4637	1	1	2.34	2.04	0.871704	0.850151	0.71295	69.2111	4.66	0.946239	-0.777643	0.299026	10.5583	111.478	2340	2040	7.62071	7.75791	-0.112315	-0.0699646	9	1
5025	5	265.808	2	5.58277	1	141			40	20.1197	1	1	2.62	2.27	0.866333	0.963174	0.81978	88.9005	5.15	0.998703	-0.448835	0.467371	11.1083	123.395	2620	2270	7.72754	7.87093	-0.107604	-0.0257826	9	1
5025	6	265.808	2	5.58277	1	143			44	21.5169	1	1	2.74	2.37	0.864868	1.00796	0.86289	68.2507	5.24	1.23006	-0.530444	0.624499	11.5917	134.367	2740	2370	7.77065	7.91571	-0.151542	-0.0639697	9	1
5025	7	227.994	1	5.42932	1	145			47	22.3543	1		2.71	2.29	0.844971	0.996949	0.828552	92.4708	5.35	1.32556	-0.582675	0.692533	12.05	145.202	2710	2290	7.73631	7.9047	-0.37313	-0.246574	9	1
5027	1	743.305	3	6.61111	1	130			24	14.2012			1.98	1.74	0.878784	0.683097	0.553885	97.9694	3.8	-1.34654	-0.320118	-0.96081	8.7	75.69	1980	1740	7.46164	7.59085	-0.0352137	-0.0141485	16	3
5027	2	743.305	3	6.61111	1	130			26	15.3846			2.18	1.92	0.880615	0.779325	0.652325	83.0875	4.2	-0.498385	-0.678121	-0.688118	9.11667	83.1136	2180	1920	7.56008	7.68708	0.101122	0.134994	16	3
5027	3	616.208	3	6.42358	1	134			28	15.5937			2.32	2.05	0.883545	0.841567	0.71784	72.8529	4.73	-0.507637	-0.493943	-0.598701	9.70833	94.2517	2320	2050	7.6256	7.74932	0.0832472	0.122892	16	3
5027	4	616.208	3	6.42358	1	136	71	52.2059	27	14.5977			2.57	2.2	0.855957	0.943906	0.788457	69.5486	4.95	-1.36427	-0.5479	-1.18943	10.1583	103.192	2570	2200	7.69621	7.85166	0.153742	0.296997	16	3
5027	5	531.542	2	6.27578	1	139			28	14.492			2.59	2.19	0.845459	0.951658	0.783902	88.7463	4.47	-1.59829	-0.44805	-1.28912	10.7	114.49	2590	2190	7.69166	7.85941	0.0161147	0.188558	16	3
5027	6	531.542	2	6.27578	1	143			29	14.1816			2.52	2.23	0.884888	0.924259	0.802002	68.2507	4.92	-2.03056	-0.223616	-1.40164	11.1917	125.253	2520	2230	7.70976	7.83201	-0.11113	-0.0466054	16	3
5027	7	227.994	1	5.42932	1	143			29	14.1816			2.44	2.27	0.930298	0.891998	0.81978	92.4708	4.75	-2.20276	-0.593856	-1.75157	11.65	135.723	2440	2270	7.72754	7.79975	-0.109475	-0.16525	16	3
5028	1	371.704	2	5.9181	0	133			34	19.221			1.72	1.45	0.843018	0.542324	0.371564	97.8	4.24	1.18237	0.400015	1.08336	8.55833	73.2451	1720	1450	7.27932	7.45008	-0.291923	-0.281838	12	2
5028	2	371.704	2	5.9181	0	135			32	17.5583	1		1.86	1.59	0.854736	0.620577	0.463734	83.9035	4.5	0.530305	0.297632	0.482744	8.98333	80.7003	1860	1590	7.37149	7.52833	-0.216827	-0.19812	12	2
5028	6	265.808	2	5.58277	0	151			54	23.6832	1		2.52	2.19	0.869019	0.924259	0.783902	66.7375	5.69	1.57475	0.919174	1.58018	11.0583	122.287	2520	2190	7.69166	7.83201	-0.417194	-0.427126	12	2
5029	1	92.9002	1	4.53153	0	130			31	18.3432			2.52	2.05	0.813477	0.924259	0.71784	97.8	4.19	0.76246	-0.636857	0.213787	9.15833	83.8751	2520	2050	7.6256	7.83201	0.352573	0.570496	9	1
5029	2	92.9002	1	4.53153	0	132			32	18.3655			2.4	2.08	0.866577	0.875469	0.732368	82.141	4.81	0.668942	-0.630715	0.102804	9.59167	92.0001	2400	2080	7.64012	7.78322	0.297623	0.362764	9	1
5029	3	77.0153	1	4.344	0	132			35	20.0872			2.5	2.18	0.871948	0.916291	0.779325	72.8959	4.91	1.02548	-1.06053	0.179644	10.1667	103.361	2500	2180	7.68708	7.82405	0.33665	0.388694	9	1
5029	4	77.0153	1	4.344	0	137	70	51.0949	36	19.1806			2.42	2.04	0.842896	0.883767	0.71295	69.2111	4.26	0.685849	-0.647969	0.0619274	10.6167	112.714	2420	2040	7.62071	7.79152	0.0349713	0.146463	9	1
5029	5	66.4335	1	4.1962	0	143			43	21.0279			2.72	2.3	0.845581	1.00063	0.832909	89.3116	5.93	1.03892	-0.330094	0.566325	11.1667	124.694	2720	2300	7.74066	7.90839	0.0352012	0.161039	9	1
5029	6	66.4335	1	4.1962	0	145			45	21.4031			2.92	2.53	0.866333	1.07158	0.928219	66.7375	5.93	1.02495	-0.547175	0.514085	11.6583	135.917	2920	2530	7.83597	7.97934	0.141054	0.229398	9	1
5029	7	227.994	1	5.42932	0	146			50	23.4566			3.21	2.81	0.875366	1.16627	1.03318	92.4708	6.67	1.35329	-0.821981	0.78496	12.1083	146.612	3210	2810	7.94094	8.07403	0.288245	0.361247	9	1
5030	2				1	128			27	16.4795			1.72	1.45	0.843018	0.542324	0.371564	82.141	2.64	-0.0849455	-1.67043	-1.07275	10.0583	101.17	1720	1450	7.27932	7.45008	-0.383689	-0.347175
5031	1	371.704	2	5.9181	1	125			26	16.64			1.82	1.65	0.906494	0.598836	0.500775	97.8	4.04	0.145336	-1.7553	-0.924114	9.45833	89.4601	1820	1650	7.40853	7.50659	-0.0767425	-0.136962	16	3
5031	2	371.704	2	5.9181	1	128			30	18.3106			1.91	1.77	0.926636	0.647103	0.570979	79.8812	4.46	0.71724	-1.61529	-0.33626	9.9	98.01	1910	1770	7.47873	7.55486	-0.0863791	-0.188361	16	3
5031	3	308.147	2	5.73058	1	131			35	20.3951	0	0	2.08	1.91	0.918213	0.732368	0.647103	72.8529	5.68	1.20763	-1.47677	0.205515	10.4667	109.551	2080	1910	7.55486	7.64012	-0.0935033	-0.181263	16	3
5031	4	308.147	2	5.73058	1	133	68	51.1278	35	19.7863	0	0	2.29	2.03	0.886352	0.828552	0.708036	69.3514	6.07	0.944912	-1.50092	-0.108286	10.9083	118.992	2290	2030	7.61579	7.73631	-0.0624351	-0.0606564	16	3
5031	5	265.808	2	5.58277	1	137			40	21.3117	0	0	2.27	1.97	0.867798	0.81978	0.678033	89.2894	6.01	1.21734	-1.25773	0.269688	11.4667	131.484	2270	1970	7.58579	7.72754	-0.318043	-0.292036	16	3
5031	6	265.808	2	5.58277	1	139			41	21.2204	0	0	2.33	2.14	0.918335	0.845868	0.760806	65.8111	6.1	1.09949	-1.3456	0.091047	11.9583	143.002	2330	2140	7.66856	7.75362	-0.259014	-0.345653	16	3
5032	1	92.9002	1	4.53153	0	128			35	21.3623			2.25	1.97	0.875488	0.81093	0.678033	97.8	4	1.57771	-0.771414	0.957229	8.91667	79.507	2250	1970	7.58579	7.71869	0.284705	0.296651	12	2
5032	6	66.4335	1	4.1962	0	150			53	23.5556	1	1	3.01	2.5	0.830444	1.10194	0.916291	66.7375	6.91	1.48223	0.373687	1.31944	11.4167	130.34	3010	2500	7.82405	8.0097	-0.121083	0.0517425	12	2
5032	7	227.994	1	5.42932	0	150			52	23.1111	1	1	2.11	2.03	0.962036	0.746688	0.708036	92.4708	7.57	1.33472	-0.039435	1.05869	11.8667	140.818	2110	2030	7.61579	7.65444	-0.633413	-0.883958	12	2
5033	1	1114.91	3	7.01653	1	137			36	19.1806			2.59	2.14	0.826172	0.951658	0.760806	97.8	5.53	0.900979	-0.513638	0.400418	10.3417	106.95	2590	2140	7.66856	7.85941	-0.0420028	0.150764	16	3
5033	2	1114.91	3	7.01653	1	138			39	20.4789			2.61	2.2	0.842896	0.95935	0.788457	83.591	5.54	1.15894	-0.651988	0.54235	10.7583	115.742	2610	2200	7.69621	7.86711	-0.0741283	0.0677279	16	3
5033	3	924.269	3	6.829	1	140			39	19.898			2.7	2.27	0.840698	0.993252	0.81978	72.8529	5.63	0.88476	-0.769238	0.194427	11.3583	129.012	2700	2270	7.72754	7.90101	-0.104788	0.0578324	16	3
5033	4	924.269	3	6.829	1	142	67	47.1831	41	20.3333			2.85	2.33	0.817505	1.04732	0.845868	69.3514	6.31	0.913195	-0.797104	0.191567	11.7917	139.043	2850	2330	7.75362	7.95507	-0.169045	0.0769093	16	3
5033	5	797.276	3	6.6812	1	146			43	20.1726		0	2.81	2.39	0.850464	1.03318	0.871293	89.3116	6.19	0.74273	-0.729925	0.07832	12.35	152.522	2810	2390	7.77905	7.94094	-0.311822	-0.168486	16	3
5033	6	797.276	3	6.6812	1	149			43	19.3685			3.35	2.9	0.865601	1.20896	1.06471	66.2708	8.02	0.375608	-0.788863	-0.226069	12.85	165.122	3350	2900	7.97247	8.11672	0.0383699	0.216399	16	3
5033	7	455.924	2	6.12233	1	150			46	20.4444			3.43	2.82	0.822144	1.23256	1.03674	92.9604	8.31	0.618191	-1.05302	-0.127914	13.3083	177.112	3430	2820	7.94449	8.14032	-0.161764	0.163825	16	3
5034	1	92.9002	1	4.53153	1	128			24	14.6484			1.83	1.69	0.923462	0.604316	0.524728	97.8	4.62	-0.970598	-0.728648	-1.02238	8.75	76.5625	1830	1690	7.43248	7.51207	-0.0658725	-0.14711	12	2
5034	2	92.9002	1	4.53153	1	132			25	14.348		1	1.85	1.64	0.886475	0.615186	0.494696	83.591	4.63	-1.32006	-0.420754	-1.0255	9.16667	84.0278	1850	1640	7.40245	7.52294	-0.220293	-0.231862	12	2
5034	3	77.0153	1	4.344	1	134			26	14.4798		1	2.12	1.89	0.891479	0.751416	0.636577	72.8959	5.61	-1.34954	-0.555926	-1.16095	9.75833	95.2251	2120	1890	7.54433	7.65917	-0.0927935	-0.0880505	12	2
5034	4	77.0153	1	4.344	1	136	67	49.2647	27	14.5977	1	1	2.11	1.93	0.914673	0.746688	0.65752	69.3514	5.77	-1.36427	-0.5479	-1.18943	10.2	104.04	2110	1930	7.56528	7.65444	-0.11512	-0.161225	12	2
5034	5	66.4335	1	4.1962	1	139			29	15.0096		1	2.1	1.85	0.880859	0.741937	0.615186	89.2894	5.38	-1.21295	-0.505641	-1.11384	10.7583	115.742	2100	1850	7.52294	7.64969	-0.366425	-0.347882	12	2
5034	6	66.4335	1	4.1962	1	143			31	15.1597		1	2.39	2.1	0.87854	0.871293	0.741937	65.8111	6.16	-1.25745	-0.283905	-1.03203	11.2583	126.75	2390	2100	7.64969	7.77905	-0.297174	-0.240568	12	2
5034	7	56.9826	1	4.04275	1	144			33	15.9143		1	2.33	2.13	0.914062	0.845868	0.756122	92.9604	6.38	-0.882381	-0.455049	-0.934877	11.7167	137.28	2330	2130	7.66388	7.75362	-0.318717	-0.357305	12	2
5035	1	92.9002	1	4.53153	1	121			24	16.3923			1.79	1.72	0.960815	0.582216	0.542324	97.8	4.38	0.12131	-2.12072	-1.20758	8.98333	80.7003	1790	1720	7.45008	7.48997	0.122358	-0.0317855	6	1
5035	2	92.9002	1	4.53153	1	124			27	17.5598	0		1.82	1.73	0.95044	0.598836	0.548121	83.591	5.26	0.556318	-1.92032	-0.665502	9.4	88.36	1820	1730	7.45588	7.50659	0.0195048	-0.123689	6	1
5035	3	77.0153	1	4.344	1	128			31	18.9209			2.08	1.89	0.908569	0.732368	0.636577	72.8959	5.66	0.897982	-1.67043	-0.196853	9.99167	99.8334	2080	1890	7.54433	7.64012	0.0259461	-0.0292679	6	1
5035	4	77.0153	1	4.344	1	129	65	50.3876	33	19.8305			2.22	2.04	0.918823	0.797507	0.71295	69.3514	5.82	1.06545	-1.78299	-0.111189	10.4417	109.028	2220	2040	7.62071	7.70526	0.104312	0.0318177	6	1
5035	5	66.4335	1	4.1962	1	134			40	22.2767			2.16	2	0.925903	0.770108	0.693147	89.3686	5.96	1.48706	-1.4082	0.516174	11.0083	121.183	2160	2000	7.6009	7.67786	-0.16203	-0.276407	6	1
5035	6	66.4335	1	4.1962	1	136			42	22.7076			2.49	2.24	0.899536	0.912283	0.806476	66.7375	6.36	1.47755	-1.46091	0.455806	11.4917	132.058	2490	2240	7.71423	7.82004	-0.0359507	-0.0679386	6	1
5035	7	56.9826	1	4.04275	1	140			42	21.4286			2.5	2.29	0.915894	0.916291	0.828552	92.2785	6.48	1.147	-1.20569	0.210719	11.9333	142.404	2500	2290	7.73631	7.82405	-0.151669	-0.220973	6	1
5037	1				0	130			25	14.7929			1.8	1.65	0.916626	0.587787	0.500775	97.9694	4.07	-0.895374	-0.636857	-1.01218	9.15	83.7225	1800	1650	7.40853	7.49554	-0.00381659	-0.0823676
5037	2				0	131			26	15.1506			1.55	1.5	0.967651	0.438255	0.405465	82.5958	4.47	-0.771938	-0.788713	-1.06478	9.56667	91.5211	1550	1500	7.31322	7.34601	-0.215467	-0.397154
5039	1	371.704	2	5.9181	1	123			22	14.5416			1.34	1.31	0.977539	0.29267	0.270027	97.6007	3.95	-1.13375	-1.84344	-1.97568	9.1	82.81	1340	1310	7.17778	7.20042	-0.317037	-0.505007	12	2
5039	2	371.704	2	5.9181	1	124			23	14.9584			1.68	1.68	1	0.518794	0.518794	79.8812	4.12	-0.903993	-1.97849	-1.91971	9.53333	90.8845	1680	1680	7.42655	7.42655	-0.00412198	-0.225635	12	2
5039	3	308.147	2	5.73058	1	127			25	15.5			1.79	1.78	0.994385	0.582216	0.576613	72.8529	4.5	-0.679216	-1.88194	-1.6877	10.1083	102.178	1790	1780	7.48437	7.48997	-0.0165637	-0.233617	12	2
5039	4	308.147	2	5.73058	1	130	64	49.2308	25	14.7929			2.05	2.03	0.990234	0.71784	0.708036	69.3514	4.74	-1.30383	-1.6829	-1.98518	10.5417	111.127	2050	2030	7.61579	7.6256	0.127596	-0.0786147	12	2
5039	5	265.808	2	5.58277	1	133			27	15.2637			1.86	1.85	0.994507	0.620577	0.615186	89.3686	4.83	-1.13066	-1.61111	-1.83203	11.1083	123.395	1860	1850	7.52294	7.52833	-0.178148	-0.399151	12	2
5039	6	265.808	2	5.58277	1	137			28	14.9182			2.04	1.99	0.975464	0.71295	0.688135	66.7375	5.58	-1.54773	-1.37762	-1.93093	11.5917	134.367	2040	1990	7.59589	7.62071	-0.194676	-0.375633	12	2
5039	7	227.994	1	5.42932	1	138			30	15.753			2.1	2.08	0.990356	0.741937	0.732368	92.8285	5.51	-1.09223	-1.55105	-1.76352	12.05	145.202	2100	2080	7.64012	7.64969	-0.188307	-0.405671	12	2
5041	1	743.305	3	6.61111	1	124			27	17.5598			2.11	1.55	0.734497	0.746688	0.438255	97.9694	4.66	0.695099	-1.47576	-0.26351	8.85	78.3225	2110	1550	7.34601	7.65444	-0.1323	0.194252	9	1
5041	2	743.305	3	6.61111	1	126			30	18.8965			2.19	1.6	0.730591	0.783902	0.470004	83.591	5.22	1.06096	-1.46785	0.101187	9.25833	85.7167	2190	1600	7.37776	7.69166	-0.177207	0.16965	9	1
5041	3	616.208	3	6.42358	1	130			31	18.3432			2.33	1.96	0.841187	0.845868	0.672944	72.8064	4.62	0.748245	-1.24275	-0.088114	9.85833	97.1867	2330	1960	7.5807	7.75362	0.0446253	0.169931	9	1
5041	4	616.208	3	6.42358	1	131	62	47.3282	33	19.2297			2.44	1.87	0.766357	0.891998	0.625938	69.3514	5.75	0.93433	-1.36795	-0.00450407	10.3	106.09	2440	1870	7.53369	7.79975	-0.11795	0.199274	9	1
5041	5	531.542	2	6.27578	1	135			36	19.7531			2.5	1.79	0.715942	0.916291	0.582216	89.3116	5.42	0.953963	-1.1497	0.0934856	10.8583	117.903	2500	1790	7.48997	7.82405	-0.367015	0.0812398	9	1
5041	6	531.542	2	6.27578	1	137			38	20.2461			2.48	2.05	0.826538	0.908259	0.71784	65.5097	5.32	0.978691	-1.19885	0.0629447	11.35	128.822	2480	2050	7.6256	7.81601	-0.220803	-0.0579993	9	1
5041	7	683.855	3	6.52775	1	138			41	21.5291			2.52	2.05	0.813477	0.924259	0.71784	92.4708	5.85	1.20107	-1.3588	0.191567	11.8	139.24	2520	2050	7.6256	7.83201	-0.316446	-0.125317	9	1
5042	1	371.704	2	5.9181	1	127			30	18.6			2.23	1.75	0.784668	0.802002	0.559616	97.9694	3.9	0.949937	-1.36574	0.0472052	9.35	87.4225	2230	1750	7.46737	7.70976	-0.0520098	0.185778	9	1
5042	2	371.704	2	5.9181	1	130			31	18.3432	1		1.94	1.74	0.896851	0.662688	0.553885	82.5958	4.6	0.767873	-1.18446	-0.0340248	9.76667	95.3878	1940	1740	7.46164	7.57044	-0.174448	-0.218561	9	1
5042	3	308.147	2	5.73058	1	134			35	19.4921	1		1.93	1.68	0.870361	0.65752	0.518794	72.8064	4.75	0.991242	-0.965659	0.257056	10.3583	107.295	1930	1680	7.42655	7.56528	-0.405383	-0.411316	9	1
5042	4	308.147	2	5.73058	1	135	67	49.6296	37	20.3018	1		2.08	1.83	0.879761	0.732368	0.604316	69.3514	4.93	1.11559	-1.09419	0.284987	10.8	116.64	2080	1830	7.51207	7.64012	-0.335518	-0.348946	9	1
5042	5	265.808	2	5.58277	1	140			41	20.9184	1		2	1.69	0.844971	0.693147	0.524728	89.2894	4.87	1.1447	-0.769238	0.438559	11.3667	129.201	2000	1690	7.43248	7.6009	-0.700722	-0.665326	9	1
5042	6	265.808	2	5.58277	1	142			40	19.8373	1		2.18	1.89	0.866943	0.779325	0.636577	66.7375	4.8	0.757019	-0.861892	0.0170972	11.85	140.422	2180	1890	7.54433	7.68708	-0.597576	-0.577026	9	1
5042	7	227.994	1	5.42932	1	142			44	21.8211	1		2.4	2.08	0.866577	0.875469	0.732368	92.4708	5.21	1.17051	-1.19996	0.241361	12.3	151.29	2400	2080	7.64012	7.78322	-0.488291	-0.45487	9	1
5044	1	1114.91	3	7.01653	0	130			35	20.7101			1.91	1.6	0.837646	0.647103	0.470004	97.9694	3.5	1.46383	-0.373233	1.00834	8.88333	78.9136	1910	1600	7.37776	7.55486	-0.124282	-0.0814065	11	2
5044	2	1114.91	3	7.01653	0	133			39	22.0476	1	1	1.99	1.61	0.80896	0.688135	0.476234	81.0146	3.75	1.63447	-0.218865	1.22574	9.30833	86.6451	1990	1610	7.38399	7.59589	-0.24536	-0.148456	11	2
5044	3	924.269	3	6.829	0	137			42	22.3773	1	1	2.11	1.77	0.838745	0.746688	0.570979	72.8529	4.76	1.57528	-0.0502519	1.19869	9.89167	97.8451	2110	1770	7.47873	7.65444	-0.242425	-0.196554	11	2
5044	4	924.269	3	6.829	0	140	69.2	49.4286	44	22.449	1	1	2.24	1.86	0.830322	0.806476	0.620577	69.3514	5.37	1.4904	-0.00838722	1.11395	10.3333	106.778	2240	1860	7.52833	7.71423	-0.287689	-0.209401	11	2
5044	5	797.276	3	6.6812	0	144			47	22.6659	1	1	2.48	1.97	0.794312	0.908259	0.678033	89.3686	5.29	1.43431	0.119101	1.12096	10.8917	118.628	2480	1970	7.58579	7.81601	-0.359206	-0.162337	11	2
5044	6	797.276	3	6.6812	0	148			51	23.2834	1	1	2.42	2.04	0.842896	0.883767	0.71295	66.7375	5.93	1.45128	0.186264	1.20603	11.3667	129.201	2420	2040	7.62071	7.79152	-0.496484	-0.445294	11	2
5044	7	683.855	3	6.52775	0	151			53	23.2446	1	1	2.8	2.35	0.839233	1.02962	0.854415	92.2785	6.43	1.35831	0.0956751	1.13601	11.8167	139.634	2800	2350	7.76217	7.93737	-0.357794	-0.243609	11	2
5045	5	265.808	2	5.58277	0	144			49	23.6304	0		2.4	2.06	0.858276	0.875469	0.722706	89.2894	4.89	1.56641	-0.0358112	1.20586	11.0167	121.367	2400	2060	7.63046	7.78322	-0.289142	-0.271854	16	3
5045	7	56.9826	1	4.04275	0	148			53	24.1965			2.71	2.41	0.889282	0.996949	0.879627	92.4708	6.66	1.50208	-0.390771	1.10038	11.95	142.802	2710	2410	7.78738	7.9047	-0.203312	-0.243542	16	3
5048	1				0	124			27	17.5598			1.79	1.72	0.960815	0.582216	0.542324	97.2708	4.6	0.592675	-1.31739	-0.253397	8.8	77.44	1790	1720	7.45008	7.48997	0.166583	-0.00299687
5049	1	743.305	3	6.61111	1	124			25	16.2591			2.21	1.67	0.755615	0.792992	0.512824	97.6007	4.63	0.0503588	-1.6098	-0.904955	8.98333	80.7003	2210	1670	7.42058	7.70075	0.000114552	0.31243	18	3
5049	2	743.305	3	6.61111	1	125			31	19.84		0	2.07	1.52	0.734253	0.727549	0.41871	83.591	3.89	1.30098	-1.69511	0.233293	9.39167	88.2034	2070	1520	7.32647	7.6353	-0.239797	0.0638085	18	3
5049	3	616.208	3	6.42358	1	128			28	17.0898			2.28	1.76	0.771851	0.824175	0.565314	72.8529	4.78	0.211233	-1.67043	-0.82783	9.99167	99.8334	2280	1760	7.47307	7.73193	-0.0820815	0.200559	18	3
5049	4	616.208	3	6.42358	1	131	67	51.145	29	16.8988			2.41	1.85	0.767578	0.879627	0.615186	69.3514	5.06	0.0142597	-1.47677	-0.885261	10.4167	108.507	2410	1850	7.52294	7.78738	-0.10745	0.21261	18	3
5049	5	531.542	2	6.27578	1	136			33	17.8417			2.31	1.76	0.761841	0.837247	0.565314	89.2894	4.6	0.275362	-1.11458	-0.490402	10.9833	120.634	2310	1760	7.47307	7.745	-0.401083	-0.100929	18	3
5049	6	531.542	2	6.27578	1	140			36	18.3673			2.57	2.03	0.789795	0.943906	0.708036	66.7375	4.75	0.372637	-0.829282	-0.274673	11.4667	131.484	2570	2030	7.61579	7.85166	-0.316475	-0.0333393	18	3
5049	7	455.924	2	6.12233	1	143			38	18.5828			2.82	2.3	0.815552	1.03674	0.832909	92.2785	5.4	0.326353	-0.789437	-0.302789	11.9167	142.007	2820	2300	7.74066	7.94449	-0.203777	0.0551615	18	3
5051	1				0	133			27	15.2637			2.3	2.21	0.960815	0.832909	0.792992	97.6007	4.84	-0.640889	-0.283401	-0.66123	9.31667	86.8003	2300	2210	7.70075	7.74066	0.443168	0.299599	9	1
5051	2				0	135			29	15.9122	1		2.02	1.88	0.930664	0.703098	0.631272	83.0875	4.42	-0.386438	-0.290155	-0.537454	9.73333	94.7378	2020	1880	7.53903	7.61085	0.056892	-0.0426407	9	1
5051	3				0	137			30	15.9838	1		2.12	1.95	0.9198	0.751416	0.667829	72.8529	4.79	-0.500741	-0.444417	-0.741272	10.3333	106.778	2120	1950	7.57558	7.65917	-0.00497931	-0.0771977	9	1
5051	4				0	139	68	48.9209	30	15.5272	1		2.12	2.01	0.947998	0.751416	0.698135	69.2111	4.63	-0.858191	-0.504554	-1.02166	10.7667	115.921	2120	2010	7.60589	7.65917	-0.0344286	-0.163856	9	1
5051	5				0	145			34	16.1712			2.48	2.15	0.866821	0.908259	0.765468	89.3116	5.21	-0.67026	-0.219248	-0.697126	11.3167	128.067	2480	2150	7.67322	7.81601	-0.130045	-0.0480375	9	1
5051	7	683.855	3	6.52775	0	147			39	18.048			2.45	2.29	0.934692	0.896088	0.828552	92.2785	5.27	-0.079518	-0.845894	-0.493221	12.2583	150.267	2450	2290	7.73631	7.80384	-0.196506	-0.303494	9	1
5054	1	371.704	2	5.9181	0	122			22	14.781			1.42	1.27	0.894287	0.350657	0.239017	97.2708	3.73	-0.863304	-1.85538	-1.74557	9.00833	81.1501	1420	1270	7.14677	7.25841	-0.213861	-0.287606	11	2
5054	2	371.704	2	5.9181	0	126			23	14.4873	1	0	1.49	1.39	0.932861	0.398776	0.329304	83.0875	3.24	-1.16505	-1.47747	-1.74115	9.41667	88.6736	1490	1390	7.23706	7.30653	-0.206033	-0.331229	11	2
5054	3	308.147	2	5.73058	0	128			24	14.6484		0	1.65	1.51	0.915039	0.500775	0.41211	72.8529	4.12	-1.20113	-1.55878	-1.8784	10.0083	100.167	1650	1510	7.31986	7.40853	-0.166375	-0.254354	11	2
5054	4	308.147	2	5.73058	0	130	66	50.7692	23	13.6095		0	1.58	1.45	0.917602	0.457425	0.371564	69.2111	3.46	-2.09986	-1.54483	-2.47904	10.45	109.202	1580	1450	7.27932	7.36518	-0.295347	-0.38815	11	2
5054	5	265.808	2	5.58277	0	134			26	14.4798		0	1.8	1.66	0.922119	0.587787	0.506818	89.3116	4.18	-1.5902	-1.42099	-2.08263	11.0083	121.183	1800	1660	7.41457	7.49554	-0.233353	-0.323345	11	2
5054	6	265.808	2	5.58277	0	136			26	14.0571			1.87	1.78	0.951782	0.625938	0.576613	66.2708	4.4	-2.05177	-1.5913	-2.46204	11.5	132.25	1870	1780	7.48437	7.53369	-0.200267	-0.33739	11	2
5054	7	227.994	1	5.42932	0	137			29	15.451	0	0	1.97	1.83	0.928833	0.678033	0.604316	92.2785	4.73	-1.22863	-1.85695	-2.04503	11.95	142.802	1970	1830	7.51207	7.58579	-0.24229	-0.340655	11	2
5055	1	1114.91	3	7.01653	0	130			24	14.2012			1.85	1.78	0.962158	0.615186	0.576613	97.6007	4.44	-1.08542	0.286791	-0.487793	8.08333	65.3403	1850	1780	7.48437	7.52294	0.199971	0.0468011	16	3
5055	2	1114.91	3	7.01653	0	131			25	14.5679			1.26	1.26	1	0.231112	0.231112	81.0146	2.43	-0.895433	0.0730351	-0.53415	8.5	72.25	1260	1260	7.13887	7.13887	-0.377421	-0.603932	16	3
5055	3	924.269	3	6.829	0	135			29	15.9122		0	1.11	1.11	1	0.10436	0.10436	72.8529	3.07	-0.217429	0.230016	-0.0832619	9.08333	82.5069	1110	1110	7.01212	7.01212	-0.672398	-0.91096	16	3
5055	4	924.269	3	6.829	0	138	66	47.8261	31	16.2781			2.13	2.01	0.943604	0.756122	0.698135	69.2111	4.51	-0.13953	0.363281	-0.00680798	9.51667	90.5669	2130	2010	7.60589	7.66388	0.104459	-0.0196828	16	3
5055	5	797.276	3	6.6812	0	144			33	15.9143		0	2.18	2.07	0.949463	0.779325	0.727549	89.3686	5.35	-0.471454	0.77739	-0.0634364	10.0917	101.842	2180	2070	7.6353	7.68708	-0.0371058	-0.171845	16	3
5055	6	797.276	3	6.6812	0	150			35	15.5556			2.29	2.16	0.943115	0.828552	0.770108	66.2708	5.83	-0.797297	1.17791	-0.0790204	10.5667	111.654	2290	2160	7.67786	7.73631	-0.170149	-0.28328	16	3
5055	7	968.768	3	6.87602	0	152			37	16.0145			2.52	2.42	0.960205	0.924259	0.883767	92.2785	5.93	-0.661316	1.05467	-0.0522487	11.0167	121.367	2520	2420	7.79152	7.83201	-0.0380142	-0.185852	16	3
5059	1	743.305	3	6.61111	0	131			33	19.2297			2.09	1.46	0.698486	0.737164	0.378437	97.6007	1.95	1.04751	-0.409709	0.579036	9.11667	83.1136	2090	1460	7.28619	7.64492	-0.269774	0.100399	8	1
5059	2	743.305	3	6.61111	0	134			36	20.049	1		2.29	1.72	0.750977	0.828552	0.542324	80.5868	3.76	1.16445	-0.254021	0.726269	9.55	91.2025	2290	1720	7.45008	7.73631	-0.134516	0.165032	8	1
5059	3	616.208	3	6.42358	0	138			41	21.5291	1		2.45	1.91	0.779541	0.896088	0.647103	71.9404	4.02	1.36631	-0.0975451	0.956226	10.1	102.01	2450	1910	7.55486	7.80384	-0.118496	0.132083	8	1
5059	4	616.208	3	6.42358	0	140	71	50.7143	44	22.449	1		2.4	2.03	0.845825	0.875469	0.708036	69.5486	5.24	1.44247	-0.21931	0.978767	10.5667	111.654	2400	2030	7.61579	7.78322	-0.118356	-0.05	8	1
5059	5	531.542	2	6.27578	0	146			46	21.58	1		2.17	1.9	0.875488	0.774727	0.641854	89.3686	5.26	1.17634	0.158612	0.904018	11.1417	124.137	2170	1900	7.54961	7.68248	-0.474929	-0.509341	8	1
5059	6	531.542	2	6.27578	0	151			53	23.2446	1		3.33	2.73	0.819702	1.20297	1.0043	65.8111	7.12	1.40117	0.342757	1.24506	11.6167	134.947	3330	2730	7.91206	8.11073	0.0767277	0.340897	8	1
5059	7	227.994	1	5.42932	0	153			57	24.3496	1		3.51	2.9	0.826172	1.25562	1.06471	92.9604	7.15	1.49951	0.127103	1.32069	12.0833	146.007	3510	2900	7.97247	8.16337	0.0781752	0.33192	8	1
5060	1	92.9002	1	4.53153	1	124			24	15.6087			1.58	1.44	0.911377	0.457425	0.364643	97.6007	4.01	-0.331627	-1.6098	-1.20758	9.03333	81.6011	1580	1440	7.2724	7.36518	-0.222494	-0.305919	9	1
5060	2	92.9002	1	4.53153	1	126			24	15.1172			1.69	1.6	0.946655	0.524728	0.470004	80.5868	3.7	-0.766433	-1.591	-1.51628	9.45833	89.4601	1690	1600	7.37776	7.43248	-0.13657	-0.270246	9	1
5060	3	77.0153	1	4.344	1	129			26	15.6241	0		1.97	1.78	0.903442	0.678033	0.576613	71.9404	4.65	-0.576608	-1.51324	-1.33853	10.0083	100.167	1970	1780	7.48437	7.58579	-0.0728747	-0.112264	9	1
5060	4	77.0153	1	4.344	1	130	64.3	49.4615	26	15.3846	0		1.95	1.72	0.881958	0.667829	0.542324	69.8674	4.75	-0.872932	-1.6829	-1.69259	10.4917	110.075	1950	1720	7.45008	7.57558	-0.188442	-0.188623	9	1
5060	5	66.4335	1	4.1962	1	133			28	15.8291			1.9	1.7	0.894653	0.641854	0.530628	89.3074	4.33	-0.731767	-1.55585	-1.52104	11.05	122.103	1900	1700	7.43838	7.54961	-0.33535	-0.370345	9	1
5060	6	66.4335	1	4.1962	1	134			29	16.1506	0		1.99	1.83	0.919556	0.688135	0.604316	65.8111	4.4	-0.688371	-1.74994	-1.63421	11.5333	133.018	1990	1830	7.51207	7.59589	-0.27535	-0.353649	9	1
5060	7	56.9826	1	4.04275	1	137			31	16.5166	0		2	1.79	0.894898	0.693147	0.582216	92.8285	4.49	-0.63256	-1.6917	-1.55126	11.9917	143.8	2000	1790	7.48997	7.6009	-0.455296	-0.488284	9	1
5061	1	371.704	2	5.9181	0	131			29	16.8988			2.15	2.01	0.934815	0.765468	0.698135	97.2708	4.79	0.309049	-0.209199	0.0865178	8.89167	79.0617	2150	2010	7.60589	7.67322	0.30679	0.204305	14	3
5061	2	371.704	2	5.9181	0	134			30	16.7075			2.15	2	0.930176	0.765468	0.693147	80.5868	4.44	0.121896	-0.0604422	-0.0132684	9.30833	86.6451	2150	2000	7.6009	7.67322	0.190367	0.0958544	14	3
5061	3	308.147	2	5.73058	0	138			33	17.3283			2.19	1.98	0.904053	0.783902	0.683097	71.8077	5.12	0.234733	0.10025	0.0973019	9.86667	97.3511	2190	1980	7.59085	7.69166	0.0180068	-0.0252647	14	3
5061	4	308.147	2	5.73058	0	140	68	48.5714	34	17.3469			2.43	2.27	0.934082	0.887891	0.81978	69.5486	5.62	0.117317	-0.00838722	-0.0699341	10.3333	106.778	2430	2270	7.72754	7.79565	0.208737	0.11352	14	3
5061	5	265.808	2	5.58277	0	147			36	16.6597			2.53	2.32	0.916992	0.928219	0.841567	89.3686	5.84	-0.324683	0.454209	-0.140221	10.9	118.81	2530	2320	7.74932	7.83597	0.0135997	-0.0298559	14	3
5061	6	265.808	2	5.58277	0	153			39	16.6603			2.75	2.59	0.941773	1.0116	0.951658	66.2708	6.91	-0.432614	0.861355	0.0156826	11.3833	129.58	2750	2590	7.85941	7.91936	0.0281156	-0.0669517	14	3
5061	7	227.994	1	5.42932	0	153			41	17.5146			2.78	2.57	0.924438	1.02245	0.943906	92.8285	7.04	-0.18823	0.366539	-0.011674	11.8417	140.225	2780	2570	7.85166	7.93021	-0.0678743	-0.122713	14	3
5063	1	92.9002	1	4.53153	0	131			28	16.3161			2.28	2.1	0.921021	0.824175	0.741937	97.6007	4.19	0.0670437	-0.140326	-0.0481091	8.8	77.44	2280	2100	7.64969	7.73193	0.403542	0.344696	12	2
5063	2	92.9002	1	4.53153	0	132			29	16.6437			2.2	1.97	0.895386	0.788457	0.678033	80.5868	3.43	0.0935214	-0.378332	-0.1967	9.23333	85.2544	2200	1970	7.58579	7.69621	0.246635	0.234625	12	2
5063	3	77.0153	1	4.344	0	135			32	17.5583			1.59	1.59	1	0.463734	0.463734	72.8064	3.82	0.344457	-0.290155	-0.00604343	9.80833	96.2034	1590	1590	7.37149	7.37149	-0.293968	-0.545702	12	2
5063	4	77.0153	1	4.344	0	137	71	51.8248	34	18.115			2.32	2.18	0.939575	0.841567	0.779325	69.5486	5.18	0.42367	-0.377787	-0.017323	10.25	105.062	2320	2180	7.68708	7.74932	0.191127	0.0721923	12	2
5063	5	66.4335	1	4.1962	0	141			39	19.6167			2.41	2.15	0.89209	0.879627	0.765468	89.3686	4.72	0.754279	-0.29765	0.30087	10.8167	117	2410	2150	7.67322	7.78738	-0.0244166	-0.041649	12	2
5063	6	66.4335	1	4.1962	0	145			41	19.5006			2.72	2.45	0.900635	1.00063	0.896088	65.8111	5.76	0.629601	-0.138184	0.302482	11.3	127.69	2720	2450	7.80384	7.90839	0.101001	0.0898182	12	2
5063	7	56.9826	1	4.04275	0	147			47	21.7502			2.46	2.33	0.947144	0.900161	0.845868	92.8285	5.31	1.08458	-0.361203	0.667612	11.7583	138.258	2460	2330	7.75362	7.80792	-0.18814	-0.366496	12	2
5065	1	92.9002	1	4.53153	1	125			25	16			2.21	1.88	0.850586	0.792992	0.631272	97.2708	3.94	-0.134948	-1.57083	-1.0255	9.20833	84.7934	2210	1880	7.53903	7.70075	0.186528	0.290161	9	1
5065	2	92.9002	1	4.53153	1	127			26	16.12	1		2.18	1.94	0.889893	0.779325	0.662688	80.5868	4.1	-0.171045	-1.54713	-1.04249	9.64167	92.9617	2180	1940	7.57044	7.68708	0.164757	0.1754	9	1
5065	3	77.0153	1	4.344	1	131			28	16.3161			2.51	2.21	0.880371	0.920283	0.792992	71.9404	5.17	-0.215705	-1.31282	-0.942845	10.1917	103.87	2510	2210	7.70075	7.82804	0.289849	0.355572	9	1
5065	4	77.0153	1	4.344	1	131	67	51.145	28	16.3161	1	0	2.43	2.26	0.929932	0.887891	0.815365	69.5486	5.48	-0.352262	-1.63785	-1.28912	10.6583	113.6	2430	2260	7.72312	7.79565	0.308353	0.243206	9	1
5065	5	66.4335	1	4.1962	1	134			32	17.8213			2.53	2.19	0.865601	0.928219	0.783902	89.3686	5.18	0.224163	-1.51994	-0.782021	11.2167	125.814	2530	2190	7.69166	7.83597	0.0928234	0.185314	9	1
5065	6	66.4335	1	4.1962	1	137			31	16.5166			2.74	2.45	0.894043	1.00796	0.896088	66.2708	5.77	-0.531587	-1.43874	-1.31827	11.7	136.89	2740	2450	7.80384	7.91571	0.237971	0.286079	9	1
5065	7	56.9826	1	4.04275	1	138			33	17.3283			2.77	2.48	0.895264	1.01885	0.908259	92.8285	5.94	-0.265782	-1.68341	-1.27763	12.1583	147.825	2770	2480	7.81601	7.9266	0.183622	0.224829	9	1
5066	1	371.704	2	5.9181	1	133			37	20.917			3.43	2.25	0.655884	1.23256	0.81093	97.2708	6.2	1.62825	-0.046926	1.34025	8.9	79.21	3430	2250	7.71869	8.14032	0.27253	1.19071	12	2
5066	4	308.147	2	5.73058	1	142	75	52.8169	45	22.317		0	3.12	2.6	0.833252	1.13783	0.955511	69.8674	7.03	1.6125	0.229278	1.38623	10.35	107.122	3120	2600	7.86327	8.04559	0.1812	0.416215	12	2
5067	1	371.704	2	5.9181	1	138			41	21.5291			3.13	2.52	0.805054	1.14103	0.924259	97.1785	5.63	1.26423	-1.11434	0.389655	11.4667	131.484	3130	2520	7.83201	8.04879	0.189556	0.521875	6	1
5067	2	371.704	2	5.9181	1	140			46	23.4694			3	2.4	0.799927	1.09861	0.875469	80.5868	4.79	1.55218	-1.14078	0.687053	11.8917	141.412	3000	2400	7.78322	8.00637	-0.0800731	0.223539	6	1
5067	3	308.147	2	5.73058	1	144			43	20.7369			3.31	2.69	0.812622	1.19695	0.989541	72.83	5.8	0.879089	-1.07123	0.0282011	12.4583	155.21	3310	2690	7.8973	8.1047	0.058933	0.398333	6	1
5067	4	308.147	2	5.73058	1	146	75.5	51.7123	52	24.3948			3.44	2.8	0.813843	1.23547	1.02962	69.8674	6.7	1.53794	-1.25471	0.66035	12.9167	166.84	3440	2800	7.93737	8.14323	-0.0445885	0.278311	6	1
5067	7	455.924	2	6.12233	1	156			64	26.2985			4.54	3.68	0.810547	1.51293	1.30291	92.8285	7.43	1.63238	-1.32974	0.907547	14.4167	207.84	4540	3680	8.21067	8.42068	0.0964333	0.594445	6	1
5068	1	743.305	3	6.61111	1	134			30	16.7075			2.24	1.96	0.874878	0.806476	0.672944	97.2708	4.01	0.17853	-0.301531	-0.00699419	9.41667	88.6736	2240	1960	7.5807	7.71423	-0.0215882	0.0216965	12	2
5068	2	743.305	3	6.61111	1	136			33	17.8417			2.26	1.89	0.836182	0.815365	0.636577	80.5868	4.25	0.566024	-0.307554	0.258613	9.84167	96.8584	2260	1890	7.54433	7.72312	-0.202804	-0.0791869	12	2
5068	3	616.208	3	6.42358	1	139			37	19.1502			2.56	2.14	0.835938	0.940007	0.760806	71.8077	5.44	0.872968	-0.273808	0.485866	10.4	108.16	2560	2140	7.66856	7.84776	-0.110398	0.0510765	12	2
5068	4	616.208	3	6.42358	1	141	71.5	50.7092	38	19.1137			2.74	2.26	0.824707	1.00796	0.815365	69.8674	5.54	0.766544	-0.273009	0.367278	10.8833	118.447	2740	2260	7.72312	7.91571	-0.0993039	0.119405	12	2
5068	5	531.542	2	6.27578	1	146			41	19.2344			2.59	2.06	0.795288	0.951658	0.722706	89.3074	4.86	0.66936	0.0125272	0.389655	11.4333	130.721	2590	2060	7.63046	7.85941	-0.534318	-0.271216	12	2
5068	6	531.542	2	6.27578	1	150			42	18.6667			2.93	2.48	0.846313	1.075	0.908259	66.2708	5.92	0.356918	0.162426	0.210719	11.9083	141.808	2930	2480	7.81601	7.98276	-0.315657	-0.129771	12	2
5068	7	227.994	1	5.42932	1	154			46	19.3962	0		3.15	2.66	0.84436	1.1474	0.978326	92.8285	6.09	0.505634	0.327884	0.407116	12.3667	152.934	3150	2660	7.88608	8.05516	-0.386423	-0.169673	12	2
5069	1	743.305	3	6.61111	1	130			27	15.9763			2.21	1.93	0.873291	0.792992	0.65752	97.2708	5.31	-0.21077	-0.940832	-0.665502	9.41667	88.6736	2210	1930	7.56528	7.70075	0.074296	0.123715	12	2
5069	2	743.305	3	6.61111	1	132			30	17.2176			2.21	1.95	0.882324	0.792992	0.667829	80.5868	5.23	0.310251	-0.928629	-0.280945	9.84167	96.8584	2210	1950	7.57558	7.70075	-0.0101925	0.0101207	12	2
[truncated: 12,165 more rows]

## Sheet: Description variables
Variable name	Variable label
fase	Phase (1-12)
ingredol02	Monthly income (2002 US Dollars)
ingdolter02	Monthly income in tertiles
lningredol02	Ln(Momntly income)
tallacm	Standing Height (cm)
tallasen	Sitting Height (cm)
segmento	Sitting height/Standing height
pesokg	Weight (Kg)
bmi	Body Mass Index
pfumcasa	Father smoking exposure: 0=no and 1=yes
mfumcasa	Mother smoking exposure: 0=no and 1=yes
fvc	Forced vital capacity (L)
fev1	Forced expiratory volume in 1 second (L)
fev1fvc	Forced vital capacity/Forced expiratory volume in 1 second
fvclog	Natural logarithm of Forced vital capacity (L)
fev1log	Natural logarithm of Forced expiratory volume in 1 second (L)
ozono	Average over the previous 6 months of the daily O3 8-hour mean
pefr	Peak expiratory flow rate
bmiz	bmi escore z de acuerdo a nhanes III
tallaz	talla escore z de acuerdo a nhanes III
pesoz	peso escore z de acuerdo a nhanes III
agey	Age (Years)
agey2	Age2 (Years2)
fvcml	Forced vital capacity (ml)
fev1ml	Forced expiratory volume in 1 second (ml)
fevmlln	Natural logarithm of Forced expiratory volume in 1 second (ml)
fvcmlln	Natural logarithm of Forced vital capacity (ml)
fev1zlong	Z-score was calculated with equation published by Martínez-Briseño et al. (14)
fvczlong	Z-score was calculated with equation published by Martínez-Briseño et al. (14)
aescolmax	Parents' Schooling (Years)
terescomax	Parents' Schooling in tertiles
